# Supplementary material for: Perception of Fish Sentience, Welfare and Humane Slaughter by Highly Educated Citizens of Bogotá, Colombia and Curitiba, Brazil
Source: PLoS One. 2017 Jan 9;12(1):e0168197. doi: 10.1371/journal.pone.0168197 (PMC5222424; doi:10.1371/journal.pone.0168197)
Supplement: S1 Dataset — (XLSX) [file pone.0168197.s001.xlsx]

## Sheet: Data_Bogotá
Sexo	Edad	Escolaridad	Ocupación	Cidade	¿Usted cree que los peces son capaces de sentir emociones, tales miedo, alegría, además de sufrir?	¿Por qué?	Paloma	Mariposa	Bebe	Raton	Perro	Gallina	Pez	Oveja	Vaca	Cucaracha	Lobo	¿Usted cree que sacar los peces del agua causa sufrimiento para ellos?	¿Es aceptable pescar por diversión y después soltar el pez ?	¿Por qué?	¿Usted ya practicó pesca con sedal y anzuelo?	De acuerdo con la escala seleccione la capacidad de sentir dolor de un pez	Pesque y pague	Pez mantenido como animal de compañia	Pesca con anzuelo y sedal	Peces como animales de laboratorio	Peces de exhibición en acuarios	Peces en tiendas de venta de mascotas	Produción de peces para consumo	Produción de peces ornamentales	¿Cuáles formas de matar peces usted ya vio? [Sacarlo del agua (Asfixia)]	¿Cuáles formas de matar peces usted ya vio? [Retirar las vísceras con el animal vivo]	¿Cuáles formas de matar peces usted ya vio? [Corte de cabeza]	¿Cuáles formas de matar peces usted ya vio? [Golpe en la cabeza]	¿Cuáles formas de matar peces usted ya vio? [Ninguna]	¿Cuáles formas de matar peces usted ya vio? [Otra, ¿Cuál?]	¿Usted cree que las formas de sacrificio señaladas arriba causan sufrimiento a los peces?	¿Usted cree que el sufrimiento afecta la cualidad de la carne del pescado?	¿Usted ya escuchó hablar de sacrificio humanitario?	Por favor, explique que es sacrificio humanitario	¿Usted cree que los peces deber ser incluidos en las normativas de sacrificio humanitario, así como los otros animales utilizados para consumo?	¿Por qué?
Femenino	18-25	Superior incompleto	Estudiante de Ciencia Politica	Bogotá	Sí	Son seres vivos que reaccionan segun el entorno y los acontecimientos	3	3	5	4	4	2	3	3	4	3	4	Sí	No	Por que jugar con la vida de un ser vivo no debe considerarse como diversion	No, nunca	5	Moderado	Moderado	Moderado	Mucho	Moderado	Poco	Mucho	Mucho	Sacarlo del agua (Asfixia)						Sí	No	No		Indeciso o no tengo opinión	No conozco la propuesta con exactitud
Femenino	18-25	Superior completo	Psicóloga Organizacional	Bogotá	Ciertamente sí	Porque son seres vivos y por ende tienen un sistema nervioso, tienen una cierta lógica en sus comportamientos y perciben estímulos y peligros cercanos.	2	2	5	4	5	3	3	3	4	2	5	Ciertamente sí	No	Porque de cierto modo debe causar cierto sufrimiento al pez en el momento en el que no se encuentra en el agua. De seguro no puede respirar y siente el posible ahogamiento que un humano siente cuando se le tapa la nariz por un periodo.	No, nunca	3	Mucho	Moderado	Mucho	No sé	Poco	Moderado	Mucho	No sé	Sacarlo del agua (Asfixia)						Ciertamente sí	Ciertamente sí	No		Indeciso o no tengo opinión	Tengo dudas sobre el significado de sacrifico humanitario, pero por la idea que tengo quizás es necesario que los peces entren en estas políticas pero con un buen control de las mismas.
Masculino	18-25	Superior incompleto	Estudiante de Relaciones Internacionales	Bogotá	Sí	Porque son seres vivos y todos los seres vivos tienen la capacidad de sentir	3	5	5	4	5	5	4	4	4	1	5	Sí	Sí	Porque es solo deportivo y además el pez va a estar en un balde con agua que va a volver a su hábitat que es el lago o el río.	Sí, algunas veces por año	3	Mucho	Poco	Mucho	Mucho	Moderado	Moderado	Mucho	No sé	Sacarlo del agua (Asfixia)		Corte de cabeza				Sí	Si	No		Indeciso o no tengo opinión	Porque no he escuchado sobre el término, entonces no sé
Femenino	18-25	Superior completo	Ingeniera Industrial	Bogotá	Ciertamente sí	Porque son seres vivos	4	4	5	4	4	4	4	4	4	2	4	Ciertamente sí	Ciertamente no	Porque es como meter a un humano al agua por 5 minutos sin respirar y volverlo a sacar. Aparte que muchas veces el pescado se golpea y se le maltrata la boca	No, nunca	5	Mucho	Poco	Mucho	Mucho	Poco	Poco	Mucho	Mucho	Sacarlo del agua (Asfixia)		Corte de cabeza				Ciertamente sí	Indeciso o no tengo opinión	No		Ciertamente sí	Porque son seres vivos
Femenino	26-35	Pós-graduação	Empleada y Estudiante- Maestría Estudios de Población	Bogotá	Ciertamente sí	Porque son seres vivos animales que tienen sentidos y emociones. Su cuerpo esta compuesto por órganos que permiten emitir sentimientos.	5	4	5	5	5	5	5	5	5	4	5	Ciertamente sí	Ciertamente sí	Considero que la pesca es una actividad correcta, si no existe maltrato en los peces.	No, nunca	5	Mucho	Moderado	Mucho	Moderado	Moderado	Mucho	Mucho	Mucho	Sacarlo del agua (Asfixia)						Ciertamente sí	Si	Si	El sacrificio humanitario es un esfuerzo para las personas en abstenerse o disponer de algo para un buen objetivo.	Ciertamente sí	Existen muchas prácticas indebidas e incorrectas para el uso y consumo de los peces, vulnerando su conservación de bienestar animal. Por tanto la normatividad debe aclarar los procedimientos correctos para el uso adecuado de los peces.
Masculino	46-55	Pós-graduação	empleado oficial	Bogotá	Sí	Porque huyen cuando uno intenta cogerlos es decir que por instinto huyen de todo lo que les puede producir dolor	4	3	4	4	4	4	3	4	4	3	4	Ciertamente sí	No	porque con el anzuelo se les lastima la boca además, sufren mientras están fuera del agua	No, nunca	4	Mucho	Mucho	Mucho	Mucho	Poco	Moderado	Mucho	Moderado	Sacarlo del agua (Asfixia)	Retirar las vísceras con el animal vivo	Corte de cabeza				Ciertamente sí	Ciertamente sí	Si	sacrificio con fines de alimento, distinto al sacrificio de animales con fines recreativos	No	porque sirven de alimento a la humanidad
Femenino	18-25	Pós-graduação	Administrador Público	Bogotá	Ciertamente sí	Son seres vivos que poseen órganos que ciertamente son mas evolucionados, ademas poseen un sistema nervioso desarrollado que puede mandar mensajes al cerebro de dolor.	3	2	5	4	5	4	3	4	4	2	5	Ciertamente sí	Ciertamente no	Porque el hecho de pescar y privarles de aire hace que mueran antes de volver al agua, entonces pierde de "preservación de la fauna" .	No, nunca	4	Mucho	Ningún	Mucho	Mucho	Moderado	Mucho	Mucho	Poco	Sacarlo del agua (Asfixia)						Ciertamente sí	Ciertamente sí	No		No	Porque el hecho de que sea para cultivo y consumo que no afecta la extinción animal, no quiere decir que sea un tipo de maltrato animal.
Femenino	18-25	Superior incompleto	ESTUDIANTE DE PUBLICIDAD Y ASISTENTE COMERCIAL	Bogotá	Ciertamente sí	PORQUE ESTAN VIVOS	5	5	4	5	5	4	5	5	5	5	5	Ciertamente sí	Ciertamente sí	me gustan los peces lero lero	No, nunca	5	Moderado	Poco	Poco	Moderado	Poco	Moderado	Poco	Moderado	Sacarlo del agua (Asfixia)						Ciertamente sí	No	No		Indeciso o no tengo opinión	los peces son lo mejor
Femenino	26-35	Superior completo	Docente preescolar..estudiante de Derecho	Bogotá	Sí	Son seres vivos	3	3	5	4	5	2	3	2	4	2	4	Sí	No	Por el sufrimiento del pez	Sí, sólo una vez	3	Moderado	Moderado	Moderado	Mucho	Mucho	Mucho	Mucho	No sé	Sacarlo del agua (Asfixia)			Golpe en la cabeza			Sí	Indeciso o no tengo opinión	No		Sí	Por repeto a la forma de vida
Femenino	36-45	Superior completo	Economista	Bogotá	Indeciso / no tengo opinión	No conozco mucho acerca de los animales	No sé	No sé	5	4	5	4	No sé	No sé	4	No sé	5	Ciertamente sí	Ciertamente no	Porque no creo conveniente perturbar la tranquilidad de los animales sacándolos de su medio natural, simplemente por diversión. Creo que a ningún ser vivo ese hecho le produce placer.	No, nunca	5	Ningún	No sé	Mucho	Moderado	No sé	No sé	Mucho	No sé					Ninguna		Sí	Si	No		Indeciso o no tengo opinión	No sé qué es eso.
Femenino	36-45	Pós-graduação	Empleado oficial	Bogotá	No	Por es dificíl interpretar y percibir sus emociones	4	4	5	5	5	3	2	4	5	4	5	Sí	Sí	Porque no se les está matando	No, nunca	2	Ningún	Poco	Moderado	Moderado	Moderado	Moderado	Poco	Ningún	Sacarlo del agua (Asfixia)		Corte de cabeza				Sí	No	No		Indeciso o no tengo opinión	Desconozco la normativa de sacrificio humanitario
Masculino	26-35	Pós-graduação	Contratista	Bogotá	Indeciso / no tengo opinión	Emociones si, no serían animales. Sobre el sufrimiento, pienso que es una condición humana producto de la interpretación de la mente.	5	5	5	5	5	5	5	5	5	5	5	Ciertamente no	Sí	El hombre desde siempre ha buscado formas de recrearse, aunque culturalmente no estemos de acuerdo con algunas de ellas, la pesca deportiva es una de ellas, necesaria para el que encuentra en este ejercicio una forma de relajación.	No, nunca	5	Ningún	Ningún	Ningún	Ningún	Ningún	Ningún	Ningún	Ningún	Sacarlo del agua (Asfixia)		Corte de cabeza	Golpe en la cabeza			Ciertamente sí	Si	No sé		Ciertamente sí	El consumo de peces es de gran beneficio alimenticio para los humanos
Masculino	18-25	Superior completo	Médico Veterinario	Bogotá	Sí	Porque son animales que cuentan con un sistema nervioso, el cual es capaz de generar estímulos ante diferentes circunstancias y de igual manera producir una respuesta ante efectos nociceptivos e invasivos.	4	3	5	5	5	5	4	5	5	3	5	Sí	Ciertamente no	Porque al momento de realizar la pesca del animal se le está desequilibrando su naturaleza, la cual es nadar y salir del agua única y exclusivamente para tomar aire. Por ende se está produciendo una situación invasiva en su habitát y en el desarrollo normal de su vida.	No, nunca	5	Moderado	Moderado	Mucho	Mucho	Moderado	Moderado	Poco	Poco	Sacarlo del agua (Asfixia)						Sí	Ciertamente sí	Si	Es el proceso mediante el cual se busca sacrificar a un ser vivo con determinadas prácticas y estándares de ética y dignidad asumiendo que puede compararse con el humano	Ciertamente sí	Porque son animales sintientes de dolor, por lo que cualquier práctica de sacrificio debe ser controlada y realizada con el mínimo dolor posible para el animal, además de ser un animal de consumo y el estrés de ser sacado de su habitát y ser sacrificado puede afectar el producto final o deseado del sacrificio.
Masculino	26-35	Pós-graduação	Estudante epidemiologia experimental e aplicada	Bogotá	Sí	Tienen sistema nervioso que al igual que otras especies esta mediado por neurotrasmisores hacia un sistema nervioso central	5	2	5	5	5	5	3	5	5	2	5	Ciertamente sí	Ciertamente no	Sacarlos de su entorno genera stress. Ademas de el hecho de pescarlos implica un traumatismo sobre su boca	No, nunca	3	Mucho	No sé	Mucho	No sé	No sé	No sé	Poco	Poco	Sacarlo del agua (Asfixia)		Corte de cabeza				Ciertamente sí	Indeciso o no tengo opinión	Si	Basado en tecincas en las cuales no implique estimulos nerviosos para el animal durante el rpoceso de sacrificio	Indeciso o no tengo opinión	Creo que por un lado podria mejorar la calidad de la carne o producto final para el caso de. Animales de consumo
Femenino	18-25	Superior incompleto	Estudiante	Bogotá	Ciertamente sí	Porque es un ser vivo	5	5	5	5	5	5	5	5	5	5	5	Ciertamente sí	Ciertamente no	No me parece justo sacar al pez de su habitat por diversión y luego dejarlo nuevamente ahí. Así no maten al pez, de una forma u otra el pez sufrirá. Puede que sea un lugar común, pero a mi no me gustaría que me sacaran de mi casa por diversión me hicieran pasar un mal rato y luego de eso que me devolvieran a mi casa como si nada.	No, nunca	5	Mucho	Moderado	Mucho	Mucho	Moderado	Mucho	Moderado	Moderado	Sacarlo del agua (Asfixia)						Ciertamente sí	Ciertamente no	No		Ciertamente sí	-
Masculino	26-35	Superior incompleto	zootecnista	Bogotá	Sí	bienestar porque es necesario para un normal desarrollo del animal donde pueda expresar al máximo su potencial zootecnico. respecto al sacrificio se debe realizar de la mejor manera buscando que sea rápido y certero donde el animal no sufra y se estece afectando posteriormente característicos organlepticas de su carne.	4	3	5	4	4	4	4	4	4	3	4	Sí	Indeciso / no tengo opinión	pues todo depende desde el punto de vista que se mire porque si usted es un tiene finca recreacional donde uno de sus servicios sea el brindar ese tipo de pesca, pero si usted lo hace en las fuentes hidricas afectando la biodiversidad de un ecosistema especifico no estoy de acuerdo porque no solo afectara directamente la especie si no que también otras especies del nicho ecológico.	Sí, sólo una vez	4	Mucho	Moderado	Mucho	Moderado	Moderado	Moderado	Moderado	Moderado	Sacarlo del agua (Asfixia)		Corte de cabeza	Golpe en la cabeza			Sí	Si	No		Sí	porque al igual que los otros animales son seres vivos que presentan terminaciones nerviosas que perciben el dolor y transmiten su mensaje a los receptores de dolor. por lo cual me atrevo a decir que se deben empezar a implementar métodos de sacrificio donde se garantice el no sufrimiento de los peces en el proceso.
Femenino	18-25	Superior incompleto	Estudiante medicina veterinaria	Bogotá	Sí	Sistema nervioso similar al de los mamìferos...	5	5	5	5	5	5	5	5	5	4	5	Ciertamente sí	Ciertamente no	Porque sienten...	No, nunca	5	Mucho	Moderado	Mucho	Mucho	Mucho	Mucho	Mucho	Mucho		Retirar las vísceras con el animal vivo	Corte de cabeza	Golpe en la cabeza			Sí	Ciertamente sí	Si	Evitar el sufrimiento o sensacion de dolor previo y durante el proceso de asesinato o mal llamado sacrificio	Ciertamente sí	Todos los seres merecen al menos tener las llamadas cinco libertades
Masculino	26-35	Superior completo	Veterinario	Bogotá	Indeciso / no tengo opinión	no es fácil saber si su estado de ánimo es positivo o negativo.	4	1	4	5	5	4	3	5	5	1	5	Ciertamente sí	No	Pues a pesar que no se sacrifique el pez, no se justifica el distrés de la captura solo por diversión humana	No, nunca	3	Mucho	Poco	Mucho	Mucho	Poco	Moderado	Mucho	Moderado	Sacarlo del agua (Asfixia)		Corte de cabeza			Anestesia	Ciertamente sí	Indeciso o no tengo opinión	No		Ciertamente sí	Pues al ser animales de consumo deberían o deben estar incluidos bajo los mismos parámetros humanitarios. Además el consumo de peces es cada vez más popular, y aún más las personas que son concientes de las repercusiones del consumo de animales y su implicación moral
Femenino	26-35	Superior completo	medica veterinaria	Bogotá	Ciertamente sí	debido a que poseen un sistema nervioso lo cual me hace inferir q pueden sentir dolor o miedo debido a muchos de estos poseen toxinas q salen al agua cuando estos se sienten amanezados por otra especie pedradora	5	4	5	5	5	4	4	5	5	3	5	Sí	No	debido a q producen un estres al animal ? asi sea por pocos segundos . experimenta la sensacion de falta de aire	No, nunca	4	Mucho	Poco	Mucho	Moderado	Poco	Moderado	Mucho	Moderado	Sacarlo del agua (Asfixia)	Retirar las vísceras con el animal vivo	Corte de cabeza				Sí	Si	Si	es la forma de sacrificio en donde el animal no experimenta dolor alguno al ocasionarle la muerte	Ciertamente sí	porq su forma de morir no es la adeuada y se deberia tener paramtros legales establecidos para dichas practicas uya sean productivas o recreativas
Femenino	18-25	Superior completo	Empleada como ingeniera	Bogotá	Sí	Porque son animales, seres vivos, pertenecientes a un ambito natural y ecosistrmico	3	2	5	4	5	3	3	3	3	2	4	Sí	No	No es nada divertido mermar vida a un ser vivo ni quitarlo de su ambiente habitual solo por saber que se siente.	No, nunca	3	Mucho	Moderado	Mucho	Moderado	Moderado	Moderado	No sé	No sé					Ninguna		Sí	Indeciso o no tengo opinión	No		Indeciso o no tengo opinión	Ns/nr
Femenino	26-35	Superior completo	veterinaria	Bogotá	Ciertamente sí	Debido a que ellos pueden reaccionar diferente en espacios u habitat diferentes al propio. ademas es posible que se presente algun grado de estereotipia por encontrarse aislados de su medio, incluso llegando a estar confinados en espacios demasiado pequeños, reflejo del estres al que son sometidos.	4	No sé	5	5	5	5	4	5	5	No sé	5	Ciertamente sí	Indeciso / no tengo opinión	Aunque no este de acuerdo con este tipo de practicas debido al estres al que esta sometido el animal, por capricho de unos pocos. No considero que sea una practica tan grave, en resumidas cuentas la respuesta se inclina mas por un no a la pesca deportiva.	No, nunca	4	No sé	Poco	Mucho	Mucho	Moderado	No sé	No sé	No sé	Sacarlo del agua (Asfixia)		Corte de cabeza	Golpe en la cabeza			Sí	Si	No		Sí	al igual que en otros animales de consumo se deben buscar alternativas que disminuyan al maximo el estres y el dolor en el animal al ser sacrificado
Masculino	18-25	Superior incompleto	Medicina veterinaria	Bogotá	Ciertamente sí	Por que son seres vivos y como tal tienes emociones y sientes tanto dolor como alegria, simplemente no de la misma manera que los humanos	5	2	5	3	5	3	3	4	5	2	5	Ciertamente sí	No	El pez a pesar de no terminar muerto si termina bastante cansado ya que lucha todo el tiempo para no ser atrapado y eso lo agota fisicamente ademas se puede provocar diestres lo que no es bueno para el y tambien con una lesion que le provoca el anzuelo en su boca	Sí, sólo una vez	4	Moderado	Ningún	Moderado	Mucho	Poco	Poco	Moderado	Mucho	Sacarlo del agua (Asfixia)		Corte de cabeza	Golpe en la cabeza			Ciertamente sí	Ciertamente sí	No		Ciertamente sí	Por que al igual que los otros animales tienen persepción de dolor y merecen una forma mas humanitaria de morir (a pesar que la persepcion de dolor sea diferente en las especies hay que resaltar que si sienten dolor y por eso merecen una muerte donde no sientan dolor), ademas esto mejora enormemente la calidad del pez a igual que en los otros medios de produccion animal, si hay un mejor manejo se…
Femenino	18-25	Superior incompleto	Estudiante de noveno semestre de Medicina veterinaria	Bogotá	Sí	Porque tienen sistema nervioso	5	5	5	5	5	5	5	5	5	No sé	5	Sí	Indeciso / no tengo opinión	No conocia esta practica por diversión	No, nunca	4	Moderado	Ningún	Moderado	Moderado	Poco	Moderado	Moderado	Poco	Sacarlo del agua (Asfixia)	Retirar las vísceras con el animal vivo	Corte de cabeza	Golpe en la cabeza		con explosivos	Sí	Si	Si	Es un sacrificio en donde se realiza primero una insensibilización para que el animal no sufra.	Sí	Toda los seres vivos deben ser respetados y brindarles un sacrificio digno a los seres que nos van servir como alimento.
Masculino	18-25	Superior completo	Ingeniería Mecánica	Bogotá	Sí	Por que parece	5	5	5	5	5	5	5	5	5	5	5	Ciertamente sí	Ciertamente no	POr que sería en vano , solo le haría daño al pez y al ecosistema	Sí, algunas veces por año	5	Mucho	Moderado	Mucho	Mucho	Poco	No sé	Mucho	Mucho	Sacarlo del agua (Asfixia)	Retirar las vísceras con el animal vivo	Corte de cabeza	Golpe en la cabeza			Ciertamente sí	Indeciso o no tengo opinión	No		Indeciso o no tengo opinión	no se
Masculino	26-35	Pós-graduação	Medico veterinario	Bogotá	Sí	Su sistema nervioso hace que busquen un sitio de confort para vivir	2	2	2	2	5	4	2	3	3	1	4	Sí	Sí	Tal vez por que es la naturaleza del ser humano	Sí, algunas veces por año	4	Moderado	Moderado	Moderado	Mucho	Mucho	Mucho	Moderado	Moderado	Sacarlo del agua (Asfixia)			Golpe en la cabeza			Sí	Si	No		Sí	No existe diferencia entre sacridicar miles de peces y hacerlo con un toro
Femenino	18-25	Superior incompleto	Estudiante Medicina Veterinaria XII semestre	Bogotá	Sí	porque son seres vivos que poseen al igual que el resto un sistema nervioso con el que perciben el dolor	3	3	5	3	5	3	3	3	3	2	3	Sí	No	por respeto al sufrimiento de otros seres	No, nunca	4	Mucho	Moderado	Mucho	Mucho	Moderado	Mucho	Mucho	Mucho					Ninguna		Sí	Si	Si	una forma de sacrificio en que se proporcione el menos grado de sufrimiento al animal	Sí	porque son seres que también perciben dolor como el resto de animales de consumo
Masculino	26-35	Superior completo	Médico veterinario	Bogotá	No	Para que la carne no tenga una.mayor descomposición	1	1	5	1	3	2	1	3	3	1	4	Sí	No	Si	Sí, sólo una vez	2	Poco	Poco	Moderado	Poco	Poco	Poco	Poco	Poco				Golpe en la cabeza			Indeciso o no tengo opinión	Si	No		Indeciso o no tengo opinión	Mejorar calidad de la carne en
Masculino	18-25	Superior incompleto	Estudiante Universitario	Bogotá	Indeciso / no tengo opinión	Es bastante difícil leer el lenguaje corporal de un pez. estos no manejan un lenguaje con expresiones como una sonrisa o algo similar. eso tampoco lo exime de sentir miedo al ser depredado o no tener emociones.	5	2	5	5	5	5	3	5	5	2	5	Ciertamente sí	Ciertamente sí	es una actividad que siempre y cuando no se lastime el pez, no perjudica su bienestar	Sí, sólo una vez	5	Mucho	Poco	Mucho	Mucho	Poco	Mucho	Mucho	Mucho	Sacarlo del agua (Asfixia)			Golpe en la cabeza			Ciertamente sí	Ciertamente sí	No		Ciertamente sí	Porque los impulsos nerviosos y las reacciones que tiene un animal frente a algunas cituaciones afecta bastante su organismo
Femenino	18-25	Superior completo	Psicologa	Bogotá	Sí	Considero que los peces sienten dolor o sufrimiento, lo cual en si ya es un sentimiento. Algunos tienen un cerebro altamente desarrollado, lo cual les permite sentir y ser mas conscientes de lo que sienten.	4	3	5	5	5	4	4	4	4	3	5	Sí	No	No encuentro divertido sacar a cualquier animal de su hábitat natural. Cada ser vivo ocupa su espacio, y por lo tanto este debe respetarse.	Sí, sólo una vez	4	Mucho	Moderado	Mucho	Mucho	Mucho	Mucho	Mucho	Mucho					Ninguna		Sí	Indeciso o no tengo opinión	No		Sí	Es un ser vivo, todos merecemos cierto grado de bienestar.
Masculino	18-25	Superior incompleto	Estudiante Zootecnia	Bogotá	No	Responden a estimulos externos, pero no tiene la conciencia que les permite tener emociones.	3	1	5	2	4	3	1	3	3	1	3	No	No	Porque en esas actividades de diversion para el ser humano se puede sacrificar la vida del pez sin que eso tenga un fin aceptable.	No, nunca	2	Poco	Ningún	No sé	Ningún	Ningún	Ningún	Poco	Ningún	Sacarlo del agua (Asfixia)						Indeciso o no tengo opinión	Si	No		Indeciso o no tengo opinión	Porque no tengo claro el tema de sacrificio humanitario.
Masculino	26-35	Pós-graduação	Estudiante de Doctorado en Agronomia	Bogotá	Ciertamente sí	Los peces son seres vivos pertenecientes al reino animal, característica que les confiere facultades en los diferentes ámbitos ya sea en la reproducción, crecimiento y desarrollo, interacción entre especies y una posición en un nicho ecológico.	5	5	5	5	5	5	5	5	5	5	5	Ciertamente sí	No	Porque el animal al momento de ser capturado y sacado de su hábitat natural presentara una serie de síntomas y signos relacionados al estrés.	No, nunca	5	Mucho	Poco	Mucho	Mucho	Moderado	Moderado	Moderado	Poco	Sacarlo del agua (Asfixia)	Retirar las vísceras con el animal vivo					Sí	Ciertamente sí	Si	Es una forma de sacrificio que tiene por objeto causar el mínimo dolor al animal en el momento del sacrificio.	Sí	Por que son seres vivos que sienten y merecen un trato digno en el momento del sacrificio para su consumo. Además que la calidad de las carnes puede verse influenciada en el momento del sacrificio.
Femenino	26-35	Pós-graduação	Ing. Agronomo	Bogotá	No	No tiene la capacidad	2	1	No sé	2	4	2	1	3	3	1	3	Indeciso / no tengo opinión	No	No se	No, nunca	1	Ningún	Ningún	Ningún	Ningún	Ningún	Ningún	Ningún	Ningún					Ninguna		No	Si	No		Indeciso o no tengo opinión	No se
Femenino	18-25	Superior completo	Médica Veterinaria	Bogotá	No	Porque felicidad, tristeza, rabia u otras emociones se asocian más a los animales humanos.	2	2	4	3	4	2	2	3	3	2	4	Sí	No	Porque el hecho de soltar al pez no disculpa el estrés que le haya causado durante el proceso de captura o durante el tiempo que duró fuera del agua.	Sí, sólo una vez	4	Moderado	Poco	Mucho	Moderado	Poco	Poco	Poco	Poco	Sacarlo del agua (Asfixia)						Sí	Si	No		Sí	Porque el hecho de que su destino sea el consumo humano no implica que su sacrificio deba ser algo traumático o tortuoso.
Masculino	18-25	Superior incompleto	agronomia	Bogotá	No	no expresan fisicamente algun tipo de emocion como lo hace cualquier animal superior (como mugir, ladrar, maullar) ni demuestran expresiones de miedo, enojo, alegria, como lo hacen los animales superiores	3	2	5	4	5	4	2	4	5	2	5	Ciertamente sí	Sí	La poblacion de peces no se veria afectada negativamente siempre y cuando el pez retorne a su entorno natural, ya que podra seguir vivendo y reproduciendose o en caso de que se vea herido gravemente y no pueda sobrevivir, podra servir de alimento al resto de los peces y animales el lugar	Sí, algunas veces por año	2	Poco	Ningún	Moderado	Poco	Ningún	Ningún	Ningún	Ningún	Sacarlo del agua (Asfixia)		Corte de cabeza	Golpe en la cabeza			Sí	Si	No		Indeciso o no tengo opinión	jumm
Masculino	18-25	Superior incompleto	Estudiante Medicina Veterinaria, décimo semestre.	Bogotá	Ciertamente sí	Tienen encéfalo. No conozco detalladamente neuroanatomía ni neurofisiología en esas especies, me imagino que pueden sufrir, pero no sentir emociones	5	1	5	4	5	5	1	5	5	1	5	Ciertamente sí	Sí	Si se realiza con un anzuelo que no penetre ni dañe su cavidad oral (pero en realidad no conozco si esta práctica de pesca deportiva cuenta con esos anzuelos)	Sí, sólo una vez	4	Poco	Poco	Mucho	Poco	Moderado	Mucho	Poco	Poco					Ninguna		Ciertamente sí	Ciertamente sí	Si	Usar técnicas de sacrificio que generen el menor sufrimiento posible (ninguno idealmente) para el animal.	Sí	Pueden sufrir dolor y el estrés generado por el sufrimiento y el dolor (adrenalina, corticoides en general) alteraría la calidad de la carne
Femenino	18-25	Superior incompleto	Igeniería Agrícola	Bogotá	Sí	El ejemplo de las ballenas, que casi como los humanos dicen que tienen sentimientos. Los delfines, tambien	3	4	1	2	1	2	2	2	4		1	Ciertamente sí	No	Porque de una u otra forma eso es maltrato animal	Sí, sólo una vez	4	Mucho	Poco	Moderado	Mucho	Poco	Poco	Poco	Poco	Sacarlo del agua (Asfixia)			Golpe en la cabeza			Ciertamente sí	No	Si	Es un conjunto de medidas para disminuir la tensión, sufrimiento, traumatismos y dolor a los animales	Sí	Prque sufren como los otros animales
Femenino	18-25	Superior completo	Estudiante de octavo semestre de medicina veterinaria. Universidad Nacional de Colombia	Bogotá	Ciertamente sí	Porq tienen sistemas nerviosos desarrollados, con receptores de dolor, de excitacion etc similares a los encontrados en mamiferos.. ademas que por sus actitudes a ciertos estimulos lo demuestran	5	4	5	5	5	5	5	5	5	3	5	Sí	No	Porq al sacarlos del agua se crea estres en ellos, la unica manera de sacarlos del agua para luego introducirlos nuevamente, es proporcionandoles anestesia	Sí, sólo una vez	5	Mucho	Poco	Mucho	Ningún	Poco	Moderado	Moderado	Moderado			Corte de cabeza			Anestesia	Sí	No	No sé		Indeciso o no tengo opinión	No tengo claro que son las practicas de sacrificio humanitario
Femenino	18-25	Superior completo	Médica veterinaria	Bogotá	Ciertamente sí	Por que son animales vertebrados que poseen un sistema nervioso que los hace capaces de sentir dolor y emociones	4	No sé	5	5	5	4	4	5	5	No sé	5	Sí	No	Por que a pesar que el animal continúe con vida al momento el momento de la pesca puede generar miedo y angustia al pez	No, nunca	5	No sé	Moderado	Mucho	Mucho	Moderado	Mucho	Mucho	Mucho	Sacarlo del agua (Asfixia)		Corte de cabeza				Ciertamente sí	Si	Si	Es una manera de causar muerte en el animal minimizando al máximo posible el dolor, miedo, angustia	Ciertamente sí	Por que es una manera de exigir y controlar que sean sacrificados adecuadamente sin dolor ni sufrimiento
Femenino	26-35	Superior completo	Hogar	Bogotá	Ciertamente sí	Porque es un ser vivo	5	No sé	5	5	5	5	5	5	5	No sé	5	Ciertamente sí	Sí	Porque continúan con vida	No, nunca	5	Mucho	Moderado	Mucho	Mucho	Mucho	Mucho	Mucho	Mucho	Sacarlo del agua (Asfixia)			Golpe en la cabeza			Ciertamente sí	Si	No		Sí	Si
Femenino	36-45	Superior completo	ADMINISTRADOR PUBLICO	Bogotá	Sí	SON SERES VIVOS, TODOS LOS ANIMALES SIENTEN Y TIENEN EMOCIONES	4	3	5	4	5	4	3	3	4	2	4	Sí	Sí	SOLO SI SE INGRESA RAPIDO AL AGUA NO SUFRIRA TANTO.	No, nunca	4	Mucho	Moderado	Mucho	Mucho	Moderado	Mucho	Moderado	Poco	Sacarlo del agua (Asfixia)						Ciertamente sí	Indeciso o no tengo opinión	No		Indeciso o no tengo opinión	LA VERDAD LOS PECES NORMALMENTE LOS CONSIDERAMOS COMO SERES VIVOS QUE SUFRAN MUCHO AL SACRIFICIO. TALVEZ PORQUE NO SOMOS TAN CERCANOS A LOS PROCESOS DE PRODUCCION O PESCA, NO IDENTIFICAMOS QUE TAMBIEN SUFREN. ES UNA REALIDAD QUE NO LO VEMOS EN NUESTRA CIUDAD Y AL NO VERLA PENSAMOS QUE NO EXISTE.
Femenino	18-25	Superior completo	Administradora de Empresas	Bogotá	Ciertamente sí	Porque los peces son seres vivos y por tanto son organismos que a pesar de no tener capacidad racional como el ser humano pueden tener la facultad de sentir.	4	4	5	4	4	4	4	4	4	4	4	Sí	No	Porque los peces al igual que nosotros somos seres que tenemos vida y que merecemos respeto por ella además porque todos los seres hacen parte de un ecosistema y para que haya un perfecto equilibrio deben existir.	No, nunca	4	Mucho	Moderado	Mucho	Moderado	Mucho	Mucho	Mucho	Mucho	Sacarlo del agua (Asfixia)						Ciertamente sí	Indeciso o no tengo opinión	No		Indeciso o no tengo opinión	En el momento no conozco el término en referencia "sacrificio humanitario"; por tanto no puedo emitir opinión al respecto.
Femenino	18-25	Superior incompleto	Estudiante de pregrado de Medicina Veterinaria	Bogotá	Sí	Por los movimientos que realizan al interactuar con el entorno, el cual parece ser de agrado o no dependiendo del caso. Acercarse o alejarse a un objeto animado o inanimado, de manera curiosa, rápida o agresiva. De lo que si no estoy segurá es de que sientan a alegria, pero probablemente sí, solo que no tengo conocimiento del comportamiento natural de los peces.	3	3	5	4	4	3	3	3	4	2	4	Ciertamente sí	Ciertamente no	Porque les causa sufrimiento, y no creo que la diversión del ser humano deba estar fundamentada en el sufrimiento de otros seres. A los peces no les agrada que les pongan un anzuelo en su boca, lastimándola, o que por cierto tiempo no puedan respirar bajo el agua, además que no es una situación que el pez entienda, de manera que supongo que ademas de dolor físico y angustia, puede llegar a sentir…	Sí, sólo una vez	5	Mucho	Poco	Mucho	Moderado	Moderado	Moderado	Mucho	Mucho	Sacarlo del agua (Asfixia)	Retirar las vísceras con el animal vivo	Corte de cabeza				Ciertamente sí	Ciertamente sí	Si	Es generar muerte de un ser vivo sin sufrimiento del mismo, o eso tengo entendido.	Sí	Porque son seres vivos con sistema nervioso central, lo cual les confiere sentir y por eso no denerian sufrir. Si bien el sistema nervioso del ser humano es más complejo, no por esto debemos suponer que los demás seres no sienten o sienten menos, considero que el umbral de dolor en peces deberia ser evaluado de manera científica para determinar que práctica de sacrificio les genera el minimo o ni…
Masculino	18-25	Superior incompleto	Estudiante de Medicina Veterinaria	Bogotá	Sí	Porque poseen características comportamentales que parecieran indicarlo	5	2	3	4	5	5	4	5	5	2	5	Ciertamente sí	Ciertamente no	Porque el sufrimiento y el estrés que experimenta el pez es muy alta y ademas sufren lesiones que pueden causar una muerte posterior o desventajas frente a predadores	Sí, sólo una vez	4	Moderado	Poco	Mucho	Moderado	Poco	Moderado	Moderado	Moderado	Sacarlo del agua (Asfixia)			Golpe en la cabeza			Ciertamente sí	Ciertamente sí	Si	El que se realice mediante métodos que impliquen el menor sufrimiento a los animales o que incluyan insensibilización previa	Ciertamente sí	Porque tienen la capacidad de experimentar sufrimiento
Femenino	26-35	Superior incompleto	egresado no graduado zootecnista	Bogotá	Ciertamente sí	Porque son animales que sienten, y merecen una vida en optimas condiciones y una muerte sin dolor	5	5	5	5	5	5	5	5	5	5	5	Ciertamente sí	No	porque es causar un sufrimiento y estres innecesario al animal solo por diversion	Sí, sólo una vez	5	Mucho	Poco	Mucho	Mucho	Ningún	Poco	Mucho	Ningún	Sacarlo del agua (Asfixia)	Retirar las vísceras con el animal vivo	Corte de cabeza	Golpe en la cabeza			Sí	Ciertamente sí	Si	se pretende evitar o disminuir al mínimo el estres y dolor del animal a sacrificar, con técnicas apropiadas que permitan insensibilizar al animal y garantizar el mínimo dolor y sufrimiento	Ciertamente sí	porque son seres vivos que sienten dolor y sufren, así no lo demuestren con sonidos de dolor como los otros animales
Femenino	26-35	Superior completo	Analista	Bogotá	Ciertamente sí	Por la forma en que reaccionan ante una amenaza o manifestación de afecto	5	3	5	5	5	4	4	5	5	2	5	Ciertamente sí	No	Porque esa acción les genera estrés	No, nunca	5	Mucho	Moderado	Moderado	Mucho	Moderado	Mucho	Moderado	Moderado	Sacarlo del agua (Asfixia)	Retirar las vísceras con el animal vivo					Ciertamente sí	Ciertamente sí	No		Ciertamente sí	Porque tomar conciencia del dolor y sacrificio de los animales, nos llevará a tomar acciones para evitar al máximo que estos sufran. Es un acto de respeto por los animales; así mismo, tendrá un efecto positivo en el bienestar de los consumidores.
Masculino	26-35	Superior completo	Médico Veterinario	Bogotá	Sí	Se hace necesario tener formas de sacrificio que minimicen el sufrimiento del pez a la hora del sacrificio (beneficio)	4	4	5	4	5	4	4	4	4	4	4	Ciertamente sí	Indeciso / no tengo opinión	Puede lesionar en ocasiones de forma que afecte posteriormente el desempeño en el agua del pez	Sí, sólo una vez	4	Moderado	Moderado	Moderado	Moderado	Moderado	Mucho	Moderado	Moderado	Sacarlo del agua (Asfixia)					denervación	Sí	Si	Si	Es aquel que minimiza la angustia, el sufrimiento, el stress	Sí	Tienen sistema nervioso, creo que tienen la capacidad de sentir dolor
Masculino	18-25	Superior incompleto	Estudiante MV	Bogotá	Indeciso / no tengo opinión	No estoy seguro de usar algunos adjetivos utilizados en humanos con animales	4	1	3	5	5	4	4	5	5	1	5	Ciertamente sí	Indeciso / no tengo opinión	No he leído estudios que demuestren que el animal sufre significativamente si se lleva a cabo dicha práctica.	Sí, algunas veces por año	5	Moderado	Ningún	Moderado	Ningún	Moderado	Moderado	Poco	Poco	Sacarlo del agua (Asfixia)	Retirar las vísceras con el animal vivo	Corte de cabeza	Golpe en la cabeza			Indeciso o no tengo opinión	Si	Si	Garantizar el sacrificio eliminando prácticas que impliquen malestar para el animal	Ciertamente sí	Porque sufren dolor
Masculino	26-35	Superior completo	Estudiante de Medicina Veterinaria	Bogotá	Sí	Porque aunque no tienen una corteza cerebral significativa, se ha demostrado que tienen memoria y esto ayuda al reconocimiento así sea primitivo de emociones	3	2	5	5	5	4	3	5	5	2	5	Sí	Indeciso / no tengo opinión	No me es familiar pescar, ni tengo conocimiento sobre el procedimiento de pesca recreativa	No, nunca	4	No sé	Moderado	No sé	Moderado	Poco	Mucho	Moderado	Moderado		Retirar las vísceras con el animal vivo	Corte de cabeza				Sí	Indeciso o no tengo opinión	Si	Es un conjunto de medidas encaminadas a reducir al mínimo posible los traumas debido al sacrificio de alguna especie	Sí	Por que al tener sistema nervioso es entendible que deban sufrir algún tipo de dolor y esto no es deseable así sean animales de consumo
Femenino	36-45	Superior completo	Medico Veterinario	Bogotá	Ciertamente sí	Visto	5	5	5	5	5	5	5	5	5	5	5	Ciertamente sí	Ciertamente sí	Visto	Sí, 1-3 veces por semana	5	Mucho	Moderado	Mucho	Mucho	Mucho	Mucho	Mucho	Mucho	Sacarlo del agua (Asfixia)	Retirar las vísceras con el animal vivo		Golpe en la cabeza			Ciertamente sí	Si	Si	Producir el mínimo dolor y procurar la dignidad del pez	Ciertamente sí	Son animales
Femenino	36-45	Pós-graduação	Médica veterinaria, docente universitaria, área de animales silvestres	Bogotá	Sí	Porque he tenido contacto con peces Óscar que me reconocen al darles alimento. Sé de otros colegas que trabajan con peces y expresan que tienen su personalidades diferentes.	5	2	5	5	5	5	5	5	5	2	5	Ciertamente sí	No	Porque se genera un estrés innecesario sólo por el placer de pescar. Si se va a pescar, que sea para el consumo de personas que lo necesitan.	Sí, sólo una vez	4	Mucho	Poco	Mucho	No sé	Poco	Moderado	Mucho	Moderado	Sacarlo del agua (Asfixia)						Sí	Si	Si	Utilizar métodos que no generen estrés ni dolor, o que lo generen al mínimo nivel posible.	Sí	Porque considero que los peces sufren innecesariamente con métodos de sacrificio que pueden ser reemplazados por otros a igual costo y que generen menos estrés y dolor. Igualmente deberían reglamentarse las condiciones de producción, que muchas veces favorecen al hacinamiento, mala calidad del agua, etc.
Femenino	18-25	Superior completo	Médico veterinario	Bogotá	Ciertamente sí	Son seres vivos, y estamos echos para adaptarnos por tanto, sentir es un mecanismo para hacerlo	5	5	5	5	5	5	5	5	5	5	5	Ciertamente sí	No	Por que es un nivel de estrés para el pez	No, nunca	5	Mucho	Moderado	Mucho	Mucho	Mucho	Mucho	Mucho	Mucho	Sacarlo del agua (Asfixia)	Retirar las vísceras con el animal vivo	Corte de cabeza	Golpe en la cabeza			Sí	Ciertamente sí	Si	Sacrificio de forma en el animal no sienta, ningún tipo de estrés, sufrimiento, dolor al momento de ser sacrificado	Sí	Son seres vivos
Masculino	26-35	Superior incompleto	Estudiante de ingeniería industrial	Bogotá	Ciertamente sí	Todos los animales somos capaces tanto de percibir como de demostrar emociones. Es lo que nos hace animales.	5	5	1	5	5	5	5	5	5	5	5	Ciertamente sí	Ciertamente no	Porque para pescar se requiere maltratar al animal (sea con anzuelo o red de pesca)	Sí, sólo una vez	5	Mucho	Moderado	Mucho	Mucho	Moderado	Moderado	Mucho	Moderado	Sacarlo del agua (Asfixia)	Retirar las vísceras con el animal vivo	Corte de cabeza	Golpe en la cabeza		Sangria	Ciertamente sí	Ciertamente sí	Si	El asesinato (sacrificio) humanitario es en el que se supone hay menor dolor para el animal.	Ciertamente sí	No, ningún animal debe ser asesinado para consumo humano sin importar si es una forma "humanitaria" o no.
Femenino	18-25	Médio completo	11	Bogotá	Sí	por que son animales, debemos tener respeto por ellos, asi como usted o como yo , ellos tambièn sienten	5	5	5	5	5	5	5	5	5	5	5	Ciertamente sí	No	por que los animales se sienten asfixiados, y sienten el peligro al ser atrapados	Sí, sólo una vez	5	Mucho	Poco	Mucho	Mucho	Poco	Moderado	Mucho	Moderado					Ninguna		Ciertamente sí	Indeciso o no tengo opinión	No		Indeciso o no tengo opinión	sin palabras, ellos tienen vida, y se debe respetar
Femenino	26-35	Superior incompleto	Medicina veterinaria	Bogotá	Indeciso / no tengo opinión	Creo q deben sentir algo para huir saber cuando estan amezados...	4	2	5	4	5	4	3	4	4	2	5	Sí	No	Es causarle estres que los deben predisponer a la presentacion de parologias....	No, nunca	4	Mucho	Ningún	No sé	Poco	Poco	Moderado	Moderado	Poco	Sacarlo del agua (Asfixia)			Golpe en la cabeza		Anestesia	Sí	Si	No		Sí	Creo q el estres puede causar liberacion de sustancias q podrian afectar su calidad... Y ps se trata de animales sanos para alimentos sanos...
Masculino	26-35	Superior incompleto	MEDICINA VETERINARIA	Bogotá	No	EVOLUCION	3	1	5	3	4	3	1	3	4	1	4	Ciertamente sí	Sí	Porquee finalmente los devuelven al agua	No, nunca	3	Moderado	Moderado	Moderado	Mucho	Poco	Moderado	Moderado	Moderado	Sacarlo del agua (Asfixia)	Retirar las vísceras con el animal vivo	Corte de cabeza	Golpe en la cabeza			Sí	No	Si	No estoy muy seguro en lo que consiste	Sí	Porque merecen los mismos derechos que los demás animales.
Femenino	18-25	Superior completo	Médica veterinaria en salud pública	Bogotá	Sí	Porque se puede percibir al variar su comportamiento, a veces se puede ver reflejado el dolor en la enfermedad	4	4	5	4	5	4	4	5	5	4	4	Sí	No	Al practicarse con anzuelo, se causan heridas que pienso y el animal siente al ver las facciones de su rostro	No, nunca	3	Mucho	Ningún	Moderado	Moderado	Poco	Moderado	Poco	Moderado	Sacarlo del agua (Asfixia)	Retirar las vísceras con el animal vivo					Sí	Indeciso o no tengo opinión	No		Sí	Si es para que sientan dolor lo menos posible, si
Femenino	36-45	Superior completo	Medicina Veterinaria	Bogotá	Ciertamente sí	Son seres vivos y responden a estímulos externos	4	3	5	4	5	4	4	5	5	No sé	5	Ciertamente sí	No	Representa un peligro para la salud y vida del pez, al alterar su metabolismo	No, nunca	4	Mucho	Moderado	Mucho	No sé	Moderado	Moderado	Mucho	Moderado	Sacarlo del agua (Asfixia)			Golpe en la cabeza			Ciertamente sí	Ciertamente sí	Si	Forma en la que el método de sacrificio garantiza menor sufrimiento y lo más rápido posible.	Ciertamente sí	Son seres vivos al igual que los demás animales de producción.
Masculino	46-55	Pós-graduação	profesor	Bogotá	No	su cerebro no está lo suficientemente desarrollado para poder procesar ese tipo de informaciones. Otra cosa sonalgunos reflejos espinales de defensa, pero eso no lleva a la formación de emociones.	4	1	1	4	5	3	1	5	5	1	5	No	Sí	por la misma razón dada en una de las preguntas anteriores. No hay procesamiento cerebral de los eventos externos (no hay córtex cerebral).	Sí, sólo una vez	1	Ningún	Ningún	Ningún	Ningún	Ningún	Ningún	Ningún	Ningún	Sacarlo del agua (Asfixia)	Retirar las vísceras con el animal vivo	Corte de cabeza	Golpe en la cabeza		explosión con dinamita	No	No	Si	Es una antropomorfización de condiciones humanas a otras especies no-humanas. Es ofrecer a otras especies un trato similar al quesería dado a un humano.... Tiene el gran inconveniente de que supone que todas las especies tienenlas mismas capacidades	No	Por las mismas razones anotadas en preguntas anteriores.... No hay sufrimiento en peces pues sus cerebros no pueden procesar ese tipo de informaciones. Los reflejos medulares que evidencian no suponen procesamiento alguno de emociones.
Femenino	36-45	Pós-graduação	Profesora salud pública y epidemiología veterinaria.	Bogotá	Ciertamente sí	Porque tienen sistema nervioso desarrollado.	5	5	5	5	5	5	5	5	5	No sé	5	Ciertamente sí	Ciertamente no	Por el sufrimiento que se les causa y porque van a tener menos oportunidades de sobrevivir.	Sí, sólo una vez	5	Mucho	No sé	Mucho	Mucho	Mucho	Mucho	No sé	No sé	Sacarlo del agua (Asfixia)						Ciertamente sí	Ciertamente sí	Si	Significa matar al animal de manera que sufra lo menos posible.	Ciertamente sí	Porque estoy en contra del especiecismo que privilegia a unas especies y porque los peces como lo expliqué, sienten un grado de dolor muy alto.
Femenino	46-55	Superior completo	Medico Veterinario, Especilista en Epidemiologia, Especialista en Gestón Pública.	Bogotá	Sí	Porque son seres sintientes, como todos los seres vivos.	5	5	5	5	5	5	5	5	5	5	5	Ciertamente sí	Ciertamente no	En caso de peces que se encuentren en lugares naturales se debe procurar el bienestar fisico, emocional y mental, impidiendo explotación industrial de zonas aledañas impidiendo contaminación atmosferica, por ruido y/o fisica. Se debe procurar todas las oportunidades a los peces para tener una calidad de vida que permita su desarrollo normal y en cuanto al sacrifico valdria la pena verificar si es…	No, nunca	5	Mucho	Moderado	Mucho	Mucho	Moderado	Moderado	Moderado	Moderado	Sacarlo del agua (Asfixia)						Ciertamente sí	Ciertamente sí	Si	Método que sea fiable, rápido y que la acción no constituya una práctica cruel y poco ética. Basado en lo regulado por la OIE y buscar regulación a nivel regional y nacional .	Ciertamente sí	Se tiene establecido, en otras especies para consumo humano, que existe una relación estrecha entre la salud de los animales con su bienestar, por ello a fin de evitar sufrimiento, todo animal enfermo sin posibilidad de recuperación debe ser eliminadoen condiciones humanitarias.
Femenino	18-25	Médio completo	Estudiante de Medicina Veterinaria	Bogotá	Ciertamente sí	Porque, son animales sintientes, poseen sistema nervioso y cerebro, y este es el encargado de esas emociones.	5	3	5	5	5	5	5	5	5	3	5	Ciertamente sí	Ciertamente no	Porque hacer sufrir a un animal no es divertido, el animal sufre ya que no puede respirar correctamente.	Sí, sólo una vez	4	Moderado	No sé	Mucho	Mucho	No sé	Mucho	Moderado	No sé	Sacarlo del agua (Asfixia)	Retirar las vísceras con el animal vivo	Corte de cabeza	Golpe en la cabeza			Ciertamente sí	Si	No		Ciertamente sí	Porque ellos son animales que sienten igual que todos.
Femenino	26-35	Pós-graduação	Estudiante de Maestría en Neurociencias	Bogotá	Sí	Por la forma en la que se comportan entre ellos ante la ausencia de un animal reconocido o ante la presencia de una animal extraño	5	5	5	5	5	5	5	5	5	1	5	Sí	No	Por que se esta generando diversión, sin tener en cuenta el sufrimiento que puede sufrir el animal al ver amenzada su vida, por no estar en el medio que le brinda seguridad y que se desarrolle sus condiciones fisiológicas normales	No, nunca	5	Mucho	Poco	Mucho	Poco	Poco	Mucho	Poco	Mucho	Sacarlo del agua (Asfixia)						Sí	Si	Si	Sacrificio de animales, asegurando al máximo la reducción del dolor, el estrés y situaciones que generen disconfort en el animal	Sí	Por que en el procedimiento de sacrificio se debe tener en cuenta normas que garanticen el maximo bienestar animal, independiente la especie.
Masculino	18-25	Pós-graduação	Estudiante de maestría en Ing. Biomédica	Bogotá	No	Porque no cuentan con el sistema neuronal necesario para procesar esta información.	4	1	5	5	5	2	2	5	5	1	5	No	Sí	Depende de que tan herido queda el pez, por lo general no se produce un daño muy grande en el animal. Si está gravemente herido como para que no sobreviva si es necesario sacrificarlo.	Sí, sólo una vez	2	Ningún	Ningún	Ningún	Ningún	Ningún	Ningún	Ningún	Ningún	Sacarlo del agua (Asfixia)	Retirar las vísceras con el animal vivo					No	No	No		Indeciso o no tengo opinión	Porque no sé que es sacrificio humanitario.
Masculino	18-25	Superior incompleto	estudiante medicina veterinaria	Bogotá	Sí	por que son seres vivos , con un comportamiento singular, siempre mostrando temor hullendo de casi todo y creo que cuando salen del agua y no poseen oxigeno claramente se ve que estan sufriendo.	3	2	5	4	5	3	3	3	4	1	4	Ciertamente sí	Indeciso / no tengo opinión	si para consumo humano, y para que ellos tengan una vida digna antes de morir. forma de sacrificio con menos sufrimiento.	Sí, sólo una vez	4	Mucho	Poco	Mucho	Moderado	Poco	Poco	Mucho	Ningún	Sacarlo del agua (Asfixia)		Corte de cabeza				Ciertamente sí	Si	Si	es una forma de sacrificio en la cual el animal sacrificado no siente ninguna clase de dolor o sufrimiento antes de morir o es un sufrimiento muy corto.	Sí	son seres vivos que tambien merecen una forma digna de morir sin sufrimiento alguno.
Femenino	18-25	Superior incompleto	medicina	Bogotá	Sí	también tienen sistema nervioso, pueden sentir dolor por lo tanto sufrimiento también deben sentirse amenazados en ciertas situaciones	No sé	2	5	5	5	No sé	No sé	No sé	4	1	4	Ciertamente sí	Indeciso / no tengo opinión	Nunca lo había meditado antes y he pescado así por diversion, sin embargo, pensaba que como el pez volvía al agua no estaba haciendo nada malo...	Sí, sólo una vez	3	No sé	Poco	Moderado	Moderado	Poco	Poco	Moderado	No sé	Sacarlo del agua (Asfixia)						Sí	Si	Si	dar muerte a un animal por razón de sufrimiento o enfermedad o condiciones no compatibles con la vida para el animal	Sí	porque así no se tenga total claridad al respecto o inclusive por ser los peces de un orden inferior deberían tratarse como otros animales sujetos a experimentación y hacer el menor daño posible
Femenino	18-25	Superior completo	Medica Veterinaria	Bogotá	Ciertamente sí	Poseen un sistema nervioso con capacidad de sentir	5	3	5	5	5	5	3	5	5	No sé	5	Ciertamente sí	Ciertamente no	El estrés causado al animal por falta de aire, dolor e incertidumbre es causa suficiente para decir que se tortura un animal por diversión	No, nunca	3	Mucho	Poco	Moderado	Mucho	Poco	Moderado	Mucho	Moderado	Sacarlo del agua (Asfixia)		Corte de cabeza				Ciertamente sí	Ciertamente sí	Si	Sacrificar un animal, ya sea para consumo o para detener el sufrimiento, de manera que el animal no sienta dolor o ansiedad en el momento de la muerte.	Ciertamente sí	Porque pueden sentir dolor y ansiedad, además de que la calidad del producto final disminuye
Femenino	46-55	Superior completo	medica veterinaria epidemiologa	Bogotá	Sí	sus respuestas no son solo reflejas sino el vivir en grupos, movimientos y patrones de conducta	2	2	5	4	5	4	3	5	5	2	5	Ciertamente sí	Ciertamente no	sufrimiento y lesiones	No, nunca	3	No sé	Moderado	Mucho	Moderado	Moderado	Mucho	Moderado	Moderado	Sacarlo del agua (Asfixia)			Golpe en la cabeza			Ciertamente sí	Ciertamente sí	Si	es considerar la muerte de un animal para consumo de una manera rápida sin dolor o por lo menos con un mínimo de sufrimiento y causando siempre la insensibilización antes del sacrificio	Ciertamente sí	evitar sufrimiento animal, consideraciones eticas
Femenino	18-25	Médio completo	Estudiante de Medicina Veterinaria	Bogotá	Ciertamente sí	claramente hemos sabido a lo largo del tiempo que los animales son seres sintientes.	5	3	5	5	5	5	5	5	5	3	5	Ciertamente sí	No	el sacar a un animal de su habitad y causarle sufrimiento no es nada divertido.	No, nunca	4	Mucho	Poco	Mucho	Mucho	Moderado	Moderado	Mucho	No sé	Sacarlo del agua (Asfixia)			Golpe en la cabeza			Sí	Si	No		Sí	son animales por ende deben ir incluidos
Femenino	26-35	Pós-graduação	Profesional Medicina Veterinaria	Bogotá	Sí	por que son animales sintientes	5	3	4	5	5	4	3	5	5	3	5	Sí	No	Para que hacer sufrir a un ser vivo por diversión	No, nunca	4	Moderado	Moderado	Mucho	Mucho	Moderado	Mucho	Ningún	Ningún	Sacarlo del agua (Asfixia)	Retirar las vísceras con el animal vivo					Sí	Si	Si	Sacrificar al animal teniendo en cuenta su comportamiento, para disminuir en su mayor expresión el dolor y el sufrimiento	Sí	Porque al igual que otros animales para consumo, se debe contemplar el bienestar animal ante todo
Masculino	55	Pós-graduação	Profesional Especializado de la Subdirección de Salud Ambiental del Ministerio de Salud y Protección Social de Colombia	Bogotá	Sí	Son seres vivos que perciben, a través de sus sentidos, situaciones de peligro para su supervivencia, como presencia de predadores, disponibilidad o no de alimento, calidad del agua y del entorno en el que viven.	4	3	5	4	5	4	4	4	4	3	4	Ciertamente sí	No	Durante el procedimiento de pesca se causan lesiones físicas y se afecta su nivel de bienestar,	Sí, sólo una vez	5	Mucho	Moderado	Mucho	Mucho	Moderado	Moderado	Moderado	Moderado	Sacarlo del agua (Asfixia)						Ciertamente sí	Si	No		Ciertamente sí	SI ES FACTIBLE REDUCIR EL SUFRIMIENTO DURANTE EL SACRIFICIO, SE DEBERÍAN INCLUIR
Femenino	18-25	Superior incompleto	Psicología- Pregrado	Bogotá	Ciertamente sí	Son seres vivos, con sistema nerviosos	5	5	5	5	5	5	5	5	5	5	5	Sí	No	genera problemas fisicos	No, nunca	5	Mucho	Moderado	Mucho	Mucho	Moderado	Moderado	Mucho	Mucho	Sacarlo del agua (Asfixia)	Retirar las vísceras con el animal vivo					Sí	No	No		Indeciso o no tengo opinión	No sé del tema
Femenino	18-25	Superior completo	Investigadora	Bogotá	Indeciso / no tengo opinión	no estoy segura de la capacidad de tener experiencia emocional, pues su desarrollo cerebral puede emitir algunos aprendizajes pero no estoy segura si se llegue al procesamiento emocional	5	No sé	5	5	5	5	5	5	5	No sé	5	Sí	No	no tiene funcionalidad pescar por deporte, esta pesca debe tener una función y en nuestro caso sería la de proveer alimento	No, nunca	3	Mucho	Moderado	Mucho	Moderado	Mucho	Mucho	Mucho	Moderado				Golpe en la cabeza			No	Si	Si	es realizar el sacrificio del animal teniendo en cuenta la experiencia del animal en el proceso y buscar la alternativa adecuada para lograr que este sea lo menos traumatico posible	Ciertamente sí	porque son seres vivos sintiientes y con experiencia
Femenino	26-35	Pós-graduação	Médica veterinaria, especialista en epidemiología, estudiante de maestría en salud pública. Trabajo como epidemióloga en Vigilancia en Salud Pública	Bogotá	Ciertamente sí	Tienen conexiones nerviosas que permiten que el pes sienta y tenga reacciones a diferentes estímulos.	5	3	5	5	5	5	5	5	5	3	5	Ciertamente sí	Ciertamente no	Se genera un estrés innecesario. Personalmente hace varios años lo hice y la experiencia fue evidentemente dolorosa para el pes. Se causa un sufrimiento con la herida y con la falta de oxigeno temporal.	Sí, sólo una vez	4	Moderado	Poco	Poco	Poco	Moderado	Moderado	Poco	Moderado	Sacarlo del agua (Asfixia)		Corte de cabeza				Sí	Si	No		Ciertamente sí	Así como otros animales tienen sensibilidad y sienten dolor. Si se ha decidido que es una animal para consumo se debe velar por generar el menor sufrimiento posible.
Femenino	36-45	Pós-graduação	Docente y directivo facultad de Medicina Veterinaria	Bogotá	Sí	Existen publicaciones de estudios científicos que lo demuestran	4	2	5	5	5	4	4	5	5	2	5	Ciertamente sí	No	No se justifica divertirse a costa de una ser vivo	No, nunca	4	Mucho	Poco	Mucho	Mucho	Moderado	Moderado	Moderado	Moderado	Sacarlo del agua (Asfixia)			Golpe en la cabeza			Ciertamente sí	Si	Si	Causar la muerte del animal con parámetros de bienestar animal para evitar sufrimiento innecesario	Ciertamente sí	Porque los peces también son seres sintientes
Masculino	26-35	Superior completo	Medico veterinario	Bogotá	Indeciso / no tengo opinión	Hasta el momento no conozco literatura cientifica al respecto	4	1	4	4	4	3	2	4	4	1	4	Sí	Indeciso / no tengo opinión	Para algunas persomas es un deporte y a pesar de que por un instante se saca al pez de su ambiente, luego es retornado al mismo	No, nunca	4	Poco	Poco	Moderado	Moderado	Poco	Moderado	Moderado	Poco					Ninguna		Sí	Indeciso o no tengo opinión	No		Ciertamente sí	Por que estas deben ser normas aplicables para toda especie que sea para consumo humano
Femenino	18-25	Superior incompleto	Estudiante de derecho 5 (quinto) año	Bogotá	Sí	Porque son seres vivos y porque lo veo en mi pez cuando a veces se enoja o se asusta. Ciertamente no lo he visto feliz.	4	No sé	5	5	5	4	4	5	5	No sé	5	Ciertamente sí	Ciertamente no	Porque el anzuelo los deja heridos y con dolor	No, nunca	4	Mucho	Poco	Mucho	Moderado	Moderado	Moderado	Mucho	No sé	Sacarlo del agua (Asfixia)						Ciertamente sí	Indeciso o no tengo opinión	No		Indeciso o no tengo opinión	??
Femenino	26-35	Pós-graduação	Actualmente cuento con dos trabajos: 1. Profesional de ciencias ambientales en la localidad de Kennedy - Bogotá - Colombia y 2. Conferencista de temáticas ambientales para Bibliored (Red de bibliotecas públicas de Bogotá).	Bogotá	No	sentimientos como miedo y alegría/ felicidad son específicos de los humanos, no obstante el sufrimiento y/o dolor si lo expresan todos los seres vivos.	1	1	5	1	1	1	1	1	1	1	1	Ciertamente sí	Ciertamente no	Existen otras fuentes de diversión, que no causan alteraciones en el comportamiento de otros, para este caso los peces. Por otra parte, el o los individuos pueden quedar afectados únicamente por la "diversión de los ser humanos"	No, nunca	5	Mucho	Mucho	Mucho	Mucho	Mucho	Mucho	Moderado	Moderado	Sacarlo del agua (Asfixia)						Ciertamente sí	Ciertamente sí	Si	Es cuando los seres humanos utilizan técnicas de sacrificio en las cuáles se minimiza el sufrimiento de los animales.	Ciertamente sí	Son seres vivos.
Masculino	26-35	Pós-graduação	Medico Veterinario	Bogotá	Sí	La pregunta es bastante abierta, pero: Los peces cuentan con un sistema nervioso lo suficientemente desarrollado, el cual les permite percibir diferentes sensaciones como miedo, ha sido demostrada tambien su capacidad de aprendizaje. En el plano de las emociones no puede asegurarse aun una completa percepcion, pero muy probablemente si (en funcion de la familia/especie/categoria de peces que este…	5	3	5	5	5	4	4	5	5	3	5	Indeciso / no tengo opinión	No	Se somete al animal a un sufrimiento/estres/condicion negativa innecesaria, sin una justificacion validad como el consumo humano.	Sí, sólo una vez	5	Moderado	Poco	Moderado	Moderado	Moderado	Moderado	Poco	Moderado	Sacarlo del agua (Asfixia)			Golpe en la cabeza		sacrificio previo aturdimieno electrico	Sí	Indeciso o no tengo opinión	Si	Es el sacrificio que minimiza el sufrimieno innecesario del animal, mediante diferentes metodos de aturdimiento, los cuales generan inconciencia al momento de realizar el sacrificio propiamente dicho.	Ciertamente sí	Pese a que su sistema nervioso pueda ser visto como menos evolucionado, aun asi cuentan con la capacidad de percibir diversas sensaciones como dolor, miedo, capacidad de aprendizaje, lo cual debe llevarnos a mejorar las condiciones en que son criados (cultivado), expuestos, usados en ciencia, o sacrificados.
Masculino	46-55	Pós-graduação	Médico Veterinario con énfasis en Medicina Aviar	Bogotá	Ciertamente sí	Por la constitución anatómica y por la fisiológica. Poseen Sistema Nervioso Central, enlazado con un sistema endocrino, existen fases reproductivas....	5	5	5	5	5	5	5	5	5	5	5	Ciertamente sí	Sí	La agonía genera cambios marcados en la calidad de la carne, el anzuelo y la red lesionan cavidad oral y anexos, daño en aletas el retornarlos a su hábitat les permite una recuperación de estas lesiones. Si se retorna al agua, quiere decir que no sirvió para consumo por tamaño.	Sí, algunas veces por año	5	Mucho	Moderado	Mucho	Mucho	Moderado	Moderado	Moderado	Moderado	Sacarlo del agua (Asfixia)			Golpe en la cabeza			Ciertamente sí	Ciertamente sí	No		Ciertamente sí	Interesante. Es indudable que en otras especies, el sacrificio "humanitario" genera mejor calidad de la carne. En peces no es tenido en cuenta. Indudablemente si se logra un sacrificio sin la "lucha" que supone una pesca hasta la anoxia, la calidad de la carne debe mejorar.
Masculino	18-25	Médio completo	Estudiante de Medicina	Bogotá	Ciertamente sí	Porque he observado las reacciones que presentan frente a ciertos estímulos, de cierta manera, son análogos a lo que sucede con el ser humano.	5	4	5	5	5	4	5	5	4	2	5	Sí	No	Porque sienten cierta clase de incomodidad y estrés que no se justifica por motivos de diversión	No, nunca	5	Mucho	Poco	Mucho	Moderado	Moderado	Poco	Moderado	Poco	Sacarlo del agua (Asfixia)		Corte de cabeza			Sacándole la sangre por centrífuga, con exposición a hielo y con exceso de tricaína	Ciertamente sí	Si	No		Indeciso o no tengo opinión	No sé qué es Sacrificio Humanitario
Femenino	46-55	Superior completo	Médico Veterinario Egresado UN	Bogotá	Sí	porque he observado en acuarios y en planteles piscícolas todas esas manifestaciones.	5	4	5	5	5	5	5	5	5	4	5	Ciertamente sí	No	Porque el pez siente angustia no puede respirar fuera del agua y porque se le ha hecho una herida que la causa dolor y le causará infecciones.	Sí, sólo una vez	5	Mucho	Mucho	Mucho	Mucho	Mucho	Mucho	Mucho	Mucho	Sacarlo del agua (Asfixia)		Corte de cabeza				Ciertamente sí	Ciertamente sí	Si	Sacrificio donde el animal es aturdido o insensibilizado antes de ser matado.	Ciertamente sí	Porque tienen sistema nervioso funcional que les permite sentir dolor y angustia en los procedimientos previos a su muerte .
Masculino	36-45	Pós-graduação	Medico Veterinario	Bogotá	Sí	Como seres vivos poseen Sistema Nervioso que los hace ser sensibles a diferentes estímulos.	4	3	5	4	5	4	4	5	5	3	5	Sí	Sí	Al ser una practica que no sacrifica el pez, considero que puede ser una practica aceptable.	Sí, sólo una vez	4	Moderado	Moderado	Moderado	Mucho	Moderado	Mucho	Mucho	Moderado	Sacarlo del agua (Asfixia)						Sí	Si	Si	Son aquellos conjuntos de Medidas éticas, técnicas y medicas, que facilitan la insensibilización total del animal antes de ser sacrificado de manera correcta y con el equipo adecuado sin causarle sufrimiento.	Sí	Como seres vivos y sintientes deben ser incluidos desde el punto de vista de Bienestar Animal, Salud Publica, seguridad Alimentaria e inocuidad alimentaria
Masculino	36-45	Pós-graduação	Medico veterinario , Especialista en epidemiología veterinaria y Magiter en salud pública	Bogotá	Sí	Son seres vivos y com tal tiene la capicad de sentir, en particular el dolor.	5	No sé	5	5	5	5	5	5	5	No sé	5	Sí	Sí	Los animales al igual que los humanos cumplen una función, en este caso o peces tienen como función zootecnica satisfacer la necesidad de alimentación especialmente suplir como proteina de origen animal	Sí, algunas veces por año	4	No sé	Poco	Mucho	Mucho	Poco	Mucho	Moderado	Poco	Sacarlo del agua (Asfixia)						Sí	Indeciso o no tengo opinión	Si	Emplear métodos que no generen sufrimiento ni dolor innecesario al animal	Indeciso o no tengo opinión	Tal y como ya lo exprese, estos cumplen con una función zootecnica, en ese sentido no se me ocurre que metodo podría darse luego de extraer el animal de agua
Masculino	18-25	Superior completo	Acabo de terminar mi pre grado en Psicología	Bogotá	Ciertamente sí	Por la presencia de estructuras del sistema nervioso relacionadas a esto	4	1	5	5	5	4	4	5	5	1	5	Ciertamente sí	Sí	Si no se le llega a causar ningún mal y el tiempo que pasa por fuera del agua no es más de 30 segundos	Sí, sólo una vez	4	Moderado	Poco	Moderado	Poco	Poco	Moderado	Poco	Poco				Golpe en la cabeza			Sí	No	No		Sí	por que si presentan sufrimiento, este se debería minimizar lo más posible
Femenino	46-55	Pós-graduação	ODONTOLOGA	Bogotá	Ciertamente sí	SON SERES VIVOS	5	5	5	5	5	5	5	5	5	5	5	Ciertamente sí	Ciertamente no	PORQUE SON SERES VIVOS, TIENEN CÉLULAS, NEURONAS, NERVIOS E INTELIGENCIA	Sí, sólo una vez	5	Mucho	Mucho	Mucho	Mucho	Mucho	Mucho	Mucho	Mucho	Sacarlo del agua (Asfixia)		Corte de cabeza	Golpe en la cabeza			Ciertamente sí	Ciertamente sí	No sé		Ciertamente sí	POR OBVIAS RAZONES, ES MÁS NI SIQUIERA DEBERÍAMOS COMERLOS, O QUÉ TAL COMER SERES HUMANOS?
Femenino	26-35	Superior completo	Medico Veterinario y Zootecnista	Bogotá	Sí	Por la respuesta que presentan ante las situaciones	5	5	5	5	5	5	5	5	5	3	5	Ciertamente sí	Ciertamente no	el estrés al que se somete el animal es muy alto y las posibles consecuencias físicas de sacarlo y volver a meterlo al agua pueden ser fatales para el animal, hasta causar la muerte así se meta de nuevo al agua.	No, nunca	5	Mucho	Moderado	Mucho	Mucho	Moderado	Moderado	Mucho	Mucho					Ninguna		Ciertamente sí	Ciertamente sí	No		Ciertamente sí	por el hecho de ser seres vivos, sintientes.
Femenino	18-25	Superior completo	Médica veterinaria	Bogotá	Ciertamente sí	Por que son seres vivos capaces de sentir como cualquiera de nosotros	5	4	5	5	5	5	5	5	5	3	5	Ciertamente sí	Ciertamente no	No es lógico hacer sufrir a un animal por diversión	No, nunca	5	Mucho	Moderado	Mucho	Mucho	Mucho	Mucho	Moderado	Moderado	Sacarlo del agua (Asfixia)	Retirar las vísceras con el animal vivo	Corte de cabeza				Ciertamente sí	Ciertamente sí	Si	Realizar el sacrificio, causando un mínimo o nada de sufrimiento	Ciertamente sí	Por que como cualquier animal de sacrificio no debe sufrir al momento de realizar este acto
Masculino	26-35	Superior completo	medico veterinario	Bogotá	Ciertamente sí	son animales de presa la gran mayoria	3	2	5	4	5	3	2	4	5	1	5	Sí	Ciertamente no	por que no son animales para distraer al humano ademas q los animales se lastiman y al devolverlos pueden estar mal	No, nunca	3	Moderado	Poco	Mucho	Mucho	Poco	Poco	Mucho	Ningún	Sacarlo del agua (Asfixia)	Retirar las vísceras con el animal vivo					Ciertamente sí	Ciertamente sí	No		Sí	por que es un organismo que siente
Masculino	18-25	Superior incompleto	ultimo semestre de psicología en curso	Bogotá	Ciertamente sí	son seres vivos	5	5	5	5	5	5	5	5	5	5	5	Sí	No	genera molestias al animal	Sí, sólo una vez	5	Mucho	Poco	Mucho	Moderado	Poco	Poco	Poco	Poco	Sacarlo del agua (Asfixia)	Retirar las vísceras con el animal vivo	Corte de cabeza	Golpe en la cabeza			Sí	Si	No		Sí	son seres vivos
Femenino	26-35	Superior incompleto	Tecnica de Laboratorio, Tecnico Pecuario	Bogotá	Ciertamente sí	Seres Vivos	4	4	5	5	5	4	5	5	5	1	5	Ciertamente sí	Ciertamente no	Lastima a los peces	No, nunca	4	Mucho	Poco	Mucho	Poco	Moderado	Mucho	Mucho	Poco	Sacarlo del agua (Asfixia)	Retirar las vísceras con el animal vivo	Corte de cabeza	Golpe en la cabeza		Anestesia	Ciertamente sí	Ciertamente sí	Si	Se hace cuando hay un animal en mal estado o con problemas de salud	Ciertamente sí	Son animales que se utilizan para la ciencia animal y experimental, a los cuales no se les da el manejo requerido por que no se tiene conciencia que la mala manipulación puede causar sufrimiento
Masculino	46-55	Pós-graduação	Director Comercial	Bogotá	Ciertamente sí	reacciones, en el momento de ser perseguidos, cazados o cosechados en los sitios de cultivo	5	4	5	5	5	5	5	5	5	4	5	Sí	Ciertamente sí	Aunque se producen reacciones de miedo, estres y demas; se le da la posibilidad de seguir viviendo y recuperarse	Sí, sólo una vez	4	Mucho	Poco	Mucho	Mucho	Poco	Moderado	Mucho	Mucho	Sacarlo del agua (Asfixia)	Retirar las vísceras con el animal vivo	Corte de cabeza	Golpe en la cabeza		Hielo	Sí	Indeciso o no tengo opinión	Si	Con el menor traumatismo, dolor, rapido y efectivo en donde se presenten los menores cambios de calidad de carne, piel y productos de los animales luego del procedimiento de sacrificio.	Ciertamente sí	Por el tema de lo que representa, el dolor, estres y manipulación
Masculino	46-55	Superior completo	Administrador Empresas	Bogotá	Sí	Son seres vivos	3	1	5	3	4	3	3	3	4	3	4	Sí	Sí	Se realiza una actividad de interrelación entre dos especies,se respeta la vida	Sí, algunas veces por año	3	Mucho	Mucho	Mucho	Moderado	Moderado	Mucho	Moderado	Moderado	Sacarlo del agua (Asfixia)						Sí	Si	Si	Es sacrificar para evitar,dolor,también para evitar propagación por encima de un limite controlable y no se convierta en plagas	Sí	Las especies destinadas para alimento deben reunir condiciones especiales como tamaño,forma de cultivo,las especies en vía de extinción deben ser intocables
Femenino	26-35	Pós-graduação	Epidemiologia	Bogotá	Sí	Porque son seres vivos provistos de sistema nervioso.	5	5	5	5	5	5	5	5	5	5	5	Ciertamente sí	Ciertamente no	El hecho de ser sacados del agua genera estrés.	No, nunca	5	Mucho	Mucho	Mucho	Mucho	Mucho	Mucho	Mucho	Mucho	Sacarlo del agua (Asfixia)			Golpe en la cabeza			Ciertamente sí	Si	No		No	Porque el solo hecho de producir animales genera estrés crónico, por lo tanto sufrimiento.
Masculino	26-35	Superior completo	estudiante de décimo semestre de Medicina veterinaria	Bogotá	Ciertamente sí	tienen sistema nervioso, encefalo y producen hormonas y neurotransmisores.	5	5	5	5	5	5	5	5	5	5	5	Ciertamente sí	Sí	mientras no se afecete el ecosistema, la practica deportiva no afectara a la comunidad , un poco al individuo.	Sí, sólo una vez	5	No sé	Moderado	Moderado	Poco	Poco	Poco	Moderado	Moderado	Sacarlo del agua (Asfixia)	Retirar las vísceras con el animal vivo	Corte de cabeza	Golpe en la cabeza			Ciertamente sí	Indeciso o no tengo opinión	No		Sí	son seres vivos. y como todos hay que respetarlos y velar por su bienestar.
Femenino	18-25	Superior incompleto	Estudiante Medicina Veterinaria	Bogotá	Ciertamente sí	Porque he convivido con ellos y es fácil darse cuenta de sus emociones	5	3	5	4	5	5	4	5	5	3	5	Sí	Indeciso / no tengo opinión	Es mejor pescar y soltar que pescar y matar	No, nunca	4	Moderado	Ningún	Mucho	Poco	Moderado	Poco	Poco	Poco						Anestesia	Sí	Si	Si	Sacrificar animales con el mínimo de dolor y sufrimiento posibles	Ciertamente sí	Porque son parte de la producción animal y son seres capaces de sentir miedo y dolor, su sacrificio debe ser lo menos doloroso posible
Femenino	26-35	Superior completo	Veterinario	Bogotá	Ciertamente sí	Por q es in ser vivo	3	2	5	4	5	2	2	3	5	1	5	Sí	Indeciso / no tengo opinión	Los peces se ahogan al sacarlos del agua	No, nunca	5	No sé	Poco	No sé	Moderado	Poco	Moderado	Poco	Poco	Sacarlo del agua (Asfixia)						Ciertamente sí	Indeciso o no tengo opinión	No		Ciertamente sí	Es un ser vivo
Masculino	18-25	Superior incompleto	Estudiante de Zootecnia	Bogotá	No	Hablar de "sentimientos" en un animal me parece antropomorfizarlo. Es diferente decir que sienten a que tienen sentimientos.	2	2	3	2	2	2	2	2	2	1	2	Sí	Indeciso / no tengo opinión	El acto de sacar a un pez del agua genera en el estrés, pero no sé que tanto daño le haga al pez. Por otro lado en la pesca puede salir lastimado el animal y si no se va a al menos sacar beneficio del pez más allá de la diversión, no me parece justificable.	No, nunca	4	Moderado	Poco	Mucho	Ningún	Poco	Mucho	Ningún	Ningún		Retirar las vísceras con el animal vivo	Corte de cabeza				Sí	Indeciso o no tengo opinión	No		Sí	Por la capacidad de sentir dolor que estos poseen
Masculino	18-25	Superior incompleto	MV	Bogotá	Sí	He tenido peces	4	2	5	5	5	5	4	5	5	2	5	Ciertamente sí	Sí	Porque solo implica un momento de stress similar al que le causa un depredador. Y en todo caso una mejor opción que pescarlos y dejarlos morir	Sí, sólo una vez	5	Mucho	Poco	Mucho	Moderado	Ningún	Moderado	Poco	Moderado	Sacarlo del agua (Asfixia)	Retirar las vísceras con el animal vivo	Corte de cabeza				Ciertamente sí	Si	No		Ciertamente sí	Son animales con sistema nervioso avanzado
Femenino	18-25	Superior incompleto	Estudiante	Bogotá	Sí	Tienen sistema nervioso y tal ves esto les facilite alguna sensación emocional	4	3	5	4	5	5	4	4	5	2	5	Ciertamente sí	Ciertamente no	Para pescarlos se les haría un daño en su físico por el anzuelo o lo que sea, ademas el sacarlos del agua es un cambio a su medio natural ilógico, por diversión no tiene sentido	Sí, algunas veces por año	4	Poco	Moderado	Mucho	Mucho	Mucho	Mucho	Mucho	Moderado	Sacarlo del agua (Asfixia)		Corte de cabeza	Golpe en la cabeza			Ciertamente sí	No	Si	Un sacrifico mediante el cual se garantiza la muerte del animal sin sufrimiento en el proceso	Ciertamente sí	Por que si sienten es necesario tratarlos con inteligencia, que no hablen no quier decir que no merezcan respeto como seres vivos
Femenino	26-35	Superior incompleto	Estudiante último semestre Medicina Veterinaria Universidad Nacional	Bogotá	Sí	Porque todo ser vivo dotado de órganos de los sentidos y/o sistema nervioso tiene la capacidad de sentir emociones, el asunto es que como no conocemos otra descripción distinta a la de las emociones humanas tenemos por ahora que describirlas de la misma manera.	4	4	4	4	4	4	4	4	4	4	4	Ciertamente sí	Ciertamente no	Es tortura para el pez lo que para el humano es diversión.	No, nunca	4	Mucho	Poco	Mucho	Moderado	Poco	Moderado	Moderado	Moderado	Sacarlo del agua (Asfixia)						Sí	Si	Si	Sacrificar con el minino de sufrimiento para el animal destinado al consumo humano	Ciertamente sí	Porque como todo ser vivo merece morir sin sufrimiento
Masculino	36-45	Pós-graduação	Ciencias Salud Animal	Bogotá	Sí	Angustia tras la captura	4	2	5	3	4	2	2	4		1	4	Sí	No	Por que les genera estres y sufrimiento	No, nunca	3	Moderado	Mucho		Poco	Poco	Moderado	Moderado	Poco	Sacarlo del agua (Asfixia)						Sí	Si	Si	Sacrificar pensando en causar el menor estrés y sufrimiento posibles	Sí	Finalmente son seres vivos, y Dios nos proporcionó todos los alimentos para manejarlos racionalmente
Femenino	18-25	Superior incompleto	Estudiante zootecnia	Bogotá	Sí	Son seres, todos los seres sienten.	4	3	5	3	5	3	3	5	5	3	5	No	Sí	Porque vuelven a estar en su medio.	Sí, algunas veces por año	2	Poco	Poco	Moderado	Moderado	Poco	Moderado	Poco	Poco	Sacarlo del agua (Asfixia)		Corte de cabeza				Indeciso o no tengo opinión	Indeciso o no tengo opinión	No		Indeciso o no tengo opinión	No tengo opinión al respecto
Masculino	36-45	Pós-graduação	Profesor universitario	Bogotá	No	Esas emociones son propias del ser humano. Para estar alegre se debe tener la posibilidad de voluntariamente querer no estarlo. Lo mismo ocurre con las demás emociones. Los animales reaccionan según sus instintos, pero eso no se debe confundir con decir que tiene la capacidad de sentir emociones propias de la voluntad humana.	1	1	5	1	1	1	1	1	1	1	1	Ciertamente no	Ciertamente sí	Por qué los animales están al servicio del hombre	No, nunca	1	Ningún	Ningún	Poco	Ningún	Ningún	Ningún	Ningún	Ningún	Sacarlo del agua (Asfixia)		Corte de cabeza	Golpe en la cabeza			Ciertamente no	No	No		Indeciso o no tengo opinión	No conozco la norma
Masculino	26-35	Superior incompleto	zootecnia	Bogotá	Ciertamente sí	es logico, seria tonto pensar que los unicos que sienten emociones son los seres que pueden demostrarlo en su rostro	5	5	5	5	5	5	5	5	5	5	5	Ciertamente sí	Sí	por que debido a la gran capacidad de daño que puede hacer el ser humano es preferible que exista diversión pero sin causar la muerte del animal	No, nunca	5	Mucho	Moderado	Moderado	Mucho	Mucho	Mucho	Poco	Ningún	Sacarlo del agua (Asfixia)	Retirar las vísceras con el animal vivo					Ciertamente sí	Si	No		Sí	la crueldad es una cualidad innata del ser humano ya sea con una planta, un insecto, con un bosque, incluso con otros humanos, desde que somos niños la crueldad es parte de nuestra naturaleza ya sea con matoneo hacia otros, o desprecio hacia los menos afortunados, por eso mi forma de creer es que si existe una manera para hacer un sacrificio de la manera menos traumatica y dolorosa posible deberí…
Femenino	46-55	Pós-graduação	Profesional de entidad oficial	Bogotá	Sí	Por las respuestas ante los estímulos	5	No sé	5	3	5	5	5	5	5	No sé	5	Sí	No	Porque le produce angustia y miedo el hecho de no poder respirar	Sí, sólo una vez	5	Mucho	Poco	Mucho	Mucho	Poco	Moderado	Moderado	Moderado	Sacarlo del agua (Asfixia)	Retirar las vísceras con el animal vivo	Corte de cabeza	Golpe en la cabeza			Sí	Si	Si	Sacrificar los animales mediante un proceso que cause el menor dolor posible al animal	Ciertamente sí	para brindar el bienestar al animal
Masculino	26-35	Superior completo	medico veterinario	Bogotá	Sí	por que poseen sistema nervioso y terminales sensitivas tal vez menos desarrolladas que un mamífero pero si de utilidad para interactuar con su entorno	5	2	5	5	5	5	4	5	5	2	5	Sí	Indeciso / no tengo opinión	como todo animal que se utilice en investigación o se destine para consumo humano debe presentar normas mínimas de manejo, sacrificio y métodos experimentales con el fin de hacer sufrir lo menos posible a cualquier animal, la excepción no deben ser los peces.	Sí, algunas veces por año	3	Moderado	Poco	Moderado	Poco	Poco	Moderado	Moderado	Poco	Sacarlo del agua (Asfixia)		Corte de cabeza				Sí	Indeciso o no tengo opinión	No		Sí	??
Femenino	26-35	Superior incompleto	Estudiante de zootecnia	Bogotá	Sí	Por que son seres vivos con un sistema nervioso desarrollado que le permite realizar sinapsis de los estímulos que reciben	5	2	5	5	5	5	5	5	5	2	5	Ciertamente sí	No	Porque le generan un stress al pez además de posibles lesiones que le ocasionen en el proceso de la pesca y su posterior liberación	Sí, sólo una vez	5	No sé	Poco	Mucho	Mucho	Moderado	Mucho	Moderado	Poco				Golpe en la cabeza			Ciertamente sí	Ciertamente sí	No		Indeciso o no tengo opinión	Para brindarle un producto de excelente calidad dado por un manejo en óptimas condiciones hacia los peces
Masculino	26-35	Superior completo	Médicina Veterinaria	Bogotá	Sí	A pesar de poseer un cerebro prqueño, tienen la capacida de ir más allá de lo propiamente instintivo y demostrar ciertos comportamientos más "complejos".	2	1	5	3	4	3	3	4	4	1	5	Sí	No	Creo que expone a un estrés innecesario al animal, sólo por el hecho de diversión para el humano.	Sí, sólo una vez	4	Mucho	Poco	Mucho	Moderado	Poco	Poco	Moderado	Moderado	Sacarlo del agua (Asfixia)		Corte de cabeza			Anestesia	Ciertamente sí	Si	Si	Es el sacrificio con el cual el pez no experimentará dolor alguno, se hace con anestesia y posteriormente se desensibiliza al pez cortando la médula espinal.	Ciertamente sí	Por que al ser seres vivos, se les debe respetar los derechos y deben ser tratados como se sacrifican otras especies de animales mayores.
Femenino	18-25	Superior incompleto	Estudiante Zootecnia 9 Semestre	Bogotá	Indeciso / no tengo opinión	No demuestran ningún tipo de comportamiento diferencial	1	No sé	5	5	5	5	2	5	4	1	3	Ciertamente sí	No	Por que no tiene ningún fin solo dejar al animal prácticamente sin poder respirar y sufriendo por algún tiempo	No, nunca	3	Mucho	Moderado	Mucho	Poco	Poco	Moderado	Moderado	Moderado	Sacarlo del agua (Asfixia)	Retirar las vísceras con el animal vivo	Corte de cabeza				Sí	Ciertamente sí	No sé		Sí	Son animales igualmente
Masculino	46-55	Superior completo	Medico Veterinario	Bogotá	Sí	se asustan cuando uno toca las paredes deun acuario por ejemplo, o cuando uno se acerca, ellos se aleja, o cuando uno les da comida, ellos se acercan, comen y luego se alejan rapidamente	2	2	5	4	5	4	3	3	3	4	No sé	Ciertamente sí	Ciertamente no	depende de la manera de pescar, porque si es con atarraya, que no es pesca dedportiva sino comercial, que se puede hacer con unamaya, puede que no se lastime al animal, pero si se hace con carnada, siempre se lo va a lastimar	No, nunca	3	No sé	Poco	Mucho	No sé	Poco	Moderado	Mucho	Ningún	Sacarlo del agua (Asfixia)			Golpe en la cabeza			Sí	Si	No		Sí	porque al morir el animal en condiciones de stress, no lo tengo muy claro, porque no es mi especialidad, pero deben soltar algunas sustancias que perjudique el sabor de la carne del animal.
Masculino	46-55	Pós-graduação	Profesor Universitario	Bogotá	Ciertamente sí	Reaccionan frente a un peligro	5	3	5	5	5	5	4	5	5	3	5	Ciertamente sí	Ciertamente no	Dependiendo del tiempo que demore con el pez fuera del agua se podría generar alguna alteración nerviosa o cerebral si vive o la muerte.	No, nunca	4	No sé	Moderado	Mucho	Mucho	Moderado	Mucho	Moderado	Moderado	Sacarlo del agua (Asfixia)	Retirar las vísceras con el animal vivo					Ciertamente sí	Si	Si	Es causarle la muerte a un animal de producción o a un animal que está sufriendo con un método que le produzca el mínimo dolor	Ciertamente sí	Porque también son animales que sienten y debe ser reglamentado un buen proceso de sacrificio.
Femenino	18-25	Superior incompleto	Estudiante	Bogotá	Ciertamente sí	El pez es un animal, por tanto tiene capacidades sensoriales, posee sistema nervioso aunque distinto de los mamíferos, de igual manera tiene la capacidad de sentir. las emociones de los peces son desconocidas para el humano en mayor parte, por tratarse de animales que se encuentran en un ecosistema potencialmente distinto al del mismo.	5	5	5	5	5	5	5	5	5	5	5	Ciertamente sí	Ciertamente no	La tortura no se justifica en ningún caso hacia ningún ser vivo, y me refiero a la practica de pescar por diversión dado que esta practica, pone en grave peligro la vida del animal. por lo tanto al exponerlo a la muerte se trata ciertamente de tortura.	No, nunca	5	Mucho	Mucho	Mucho	Mucho	Moderado	Mucho	Mucho	Moderado	Sacarlo del agua (Asfixia)			Golpe en la cabeza			Ciertamente sí	Ciertamente sí	No		Ciertamente sí	En mi opinión no existe el llamado sacrifico humanitario. sin embargo los peces deben ser tenidos en cuenta como animales del mismo modo que los demás animales "sacrificados" para el consumo humano.
Femenino	26-35	Pós-graduação	Patóloga veterinaria	Bogotá	Sí	He trabajado con peces en proyecto de investigación con enfermedades infecciosas, entonces tanto en el ámbito natural como en el proceso experimental es posible ver cambios comportamentales y manifestaciones clínicas de enfermedad	4	3	5	5	5	4	4	4	4	2	4	Ciertamente sí	No	Pescar no solo genera un estado de estrés en el pez, sino que también deja lesiones que pueden convertirse en factores predisponentes para enfermedades bacterianas con microorganismos habitantes del agua.	Sí, sólo una vez	4	Poco	Poco	Moderado	Moderado	Poco	Poco	Moderado	Moderado	Sacarlo del agua (Asfixia)		Corte de cabeza	Golpe en la cabeza			Sí	Ciertamente sí	Si	Usando anestésicos o reduciendo la temperatura del agua para generar una disminución del metabolismo del pez de tal forma que una vez anestesiado se hace corte en la médula espinal para completar el sacrificio	Sí	Porque durante el sacrificio con estrés el acetil CoA se consume mas rápidamente, por lo que el rigor mortis ocurre en menor tiempo y la calidad de la carne se deteriora al consumirse mas rápidamente la energía. En Japón tanto el tipo de sacrifico, como la temperatura de mantenimiento de los peces son fundamentales para asegurar la calidad de la carne.
Femenino	26-35	Superior completo	Medicina veterinaria	Bogotá	Ciertamente sí	Por que son seres vivos con un sistema nervioso que hace que puedan percibir dolor y además pienso que pueden tomar decisiones para su supervivencia cuando van alimentarse y a reproducirse por eso podrían sentir miedo o alegría	5	3	5	5	5	5	4	5	5	4	5	Ciertamente sí	No	Por que al pescarlos se les causa daño con los anzuelos en la cavidad bucal. Además del estrés que sufren al sacarlos del agua y sentir asfixia	No, nunca	4	Mucho	Moderado	Mucho	Mucho	Moderado	Moderado	Mucho	Moderado	Sacarlo del agua (Asfixia)		Corte de cabeza				Ciertamente sí	Indeciso o no tengo opinión	Si	Es realizar el sacrificio de un animal en una forma en la que este l tenga la menor cantidad de estrés y sufrimiento fisico ante y durante el sacrificio	Ciertamente sí	Son seres vivos y como todos merecen ser tratados con respeto y que se les reconozca y se les respeten sus derechos
Masculino	18-25	Pós-graduação	estudiante maestria produccion animal	Bogotá	Sí	porque tengo un acuario en la casa y se evidencia el efecto del acostumbramiento, por lo que van perdiendo el miedo con el tiempo a las personas, no sé si sienten alegría como tal, pero al menos no están estresados	5	2	5	5	5	5	4	4	5	2	5	Sí	Sí	acorde al contexto en el cual vivimos actualmente, aunque el pez sufra estrés al ser pescado, al menos tiene la oportunidad de volver a su entorno y seguir viviendo así como prestar sus servicios ambientales, oportunidad que los peces que son para consumo no tienen.	Sí, sólo una vez	4	Moderado	Moderado	Moderado	Poco	Mucho	Mucho	No sé	Poco	Sacarlo del agua (Asfixia)	Retirar las vísceras con el animal vivo	Corte de cabeza				Sí	Si	Si	consiste en sacrificar a un animal de forma en que de acuerdo a los parámetros considerados por los seres humanos no sea objeto de sufrimiento innecesarios.	Sí	Teniendo en cuenta que ya existen las tecnologías para reducir el sufrimiento al momento de sacrificio (no sé si ya hay protocolos en peces) no se justifica aplicar métodos que los hagan sufrir innecesariamente
Masculino	18-25	Superior incompleto	estudiante medicina veterinaria	Bogotá	Sí	son seres vivos	3	3	3	3	3	3	3	3	3	2	3	Ciertamente sí	Ciertamente no	le causa daño.	Sí, sólo una vez	3	Moderado	Mucho	Moderado	Mucho	Mucho	Mucho	Moderado	Moderado					Ninguna		Sí	Si	No		Sí	es necesario
Femenino	18-25	Superior incompleto	Medicina Veterinaria	Bogotá	Sí	Porque poseen sistema límbico, que transmite las sensaciones de bienestar o miedo	4	No sé	5	5	5	5	4	5	5	No sé	5	Sí	No	Causa dolor y estrés en el animal que puede perjudicar su salud, ademas no hay necesidad de realizar dicha actividad	Sí, sólo una vez	5	Mucho	No sé	Moderado	No sé	No sé	No sé	Moderado	Moderado	Sacarlo del agua (Asfixia)		Corte de cabeza	Golpe en la cabeza		sección de la medula espinal	Sí	Indeciso o no tengo opinión	Si	Dar muerte a un animal si n causarle dolor físico ni estrés psicológico	Indeciso o no tengo opinión	considero que en la explotación para el consumo humano es difícil conseguir las condiciones ideales para que los animales no sufran dolor
Femenino	18-25	Médio completo	Estudiante de Medicina Veterinaria	Bogotá	Ciertamente sí	Tienen un sistema nervioso y receptores sensitivos al igual que todo vertebrado	5	4	5	5	5	5	5	5	5	5	5	Sí	Indeciso / no tengo opinión	Les debe causar algo de sufrimiento, pero igual es bueno que sean devueltos	No, nunca	4	No sé	Ningún	Mucho	Moderado	Ningún	Ningún	Ningún	Ningún	Sacarlo del agua (Asfixia)	Retirar las vísceras con el animal vivo	Corte de cabeza				Ciertamente sí	Si	Si	Es realizado unicamente cuando el animal es incapaz de comer, movilizarse, reproducirse, etc, por consecuencia no puede tener una buena calidad de vida y lleva a sufrimiento, en el caso de ninguna otra opcion.	Sí	Porque como cualquier otro animal productivo debe garantizarse el no sufrimiento en el momento del sacrificio, esto podria alterar algunos parametros productivos y calidad de la carne y ademas por cuestiones de bioetica animal.
Femenino	26-35	Superior completo	zootecnista	Bogotá	Sí	por que tienen comportamientos según el caso que sea	2	2	5	5	5	5	3	4	4	No sé	5	Sí	No	por que se le ha generado una herida en la boca al pez	Sí, sólo una vez	4	Moderado	Poco	Moderado	No sé	Poco	Moderado	Moderado	Poco	Sacarlo del agua (Asfixia)						Sí	Si	No		Sí	por que son seres vivos que merecen ser tratados dignamente
Masculino	26-35	Pós-graduação	Doctorado en producción animal UN sede Bogota	Bogotá	Sí	si bien tiene un cerebro desarrollado, creo el funcionamiento cerebral ha de ser disímil al de un mamifero superior	4	No sé	5	4	5	4	No sé	4	4	No sé	5	Ciertamente sí	Indeciso / no tengo opinión	Probablemente el dolor que genera el anzuelo es significativo	Sí, algunas veces por año	3	Moderado	Poco	Mucho	Moderado	Mucho	Mucho	Moderado	Moderado	Sacarlo del agua (Asfixia)		Corte de cabeza				Ciertamente sí	Ciertamente sí	Si	Aquel en el que el animal y sus relaciones fisiológicas y biológicas pueden desencadenar dolor y modificaciones al producto final	Sí	Son seres de formación biológica media y compleja
Femenino	18-25	Superior incompleto	ESTUDIANTE DE ZOOTECNIA 5 SEMESTRE	Bogotá	Ciertamente sí	Por que tienen cerebro y hormonas que controlan su cuerpo.	4	1	5	5	5	4	4	5	5	1	5	Ciertamente sí	Ciertamente no	Nuestra diversión no justifica el estrés que se le genera al pez.	No, nunca	2	Moderado	Ningún	Mucho	Poco	Poco	Poco	Poco	Poco	Sacarlo del agua (Asfixia)			Golpe en la cabeza			Sí	Indeciso o no tengo opinión	Si	Es un tipo de eutanasia para peces añadiendo agentes que inhiban la sensibilidad del pez para poder ser sacrificado	Sí	Porque al igual que el resto de animales también se genera estrés en el momento del sacrificio y seguramente la calidad de los productos sea mejor cuando hay un sacrificio menos estresante y sufrido para el animal.
Femenino	18-25	Superior incompleto	zootecnia	Bogotá	Sí	Por que son un animales como cualquier el ser humano con mecanismos fisiológicos de reacción y acción frente al peligro	5	5	5	5	5	5	5	5	5	5	5	Sí	No	Porque se esta sacando de su medio de confort	No, nunca	4	Poco	Moderado	Poco	Poco	Poco	Moderado	Ningún	Ningún	Sacarlo del agua (Asfixia)		Corte de cabeza				No	Ciertamente sí	No sé		Indeciso o no tengo opinión	No se que es el sacrificio humanitario
Masculino	18-25	Superior incompleto	zootecnia	Bogotá	Sí	por que son animales con sistema nervioso y conexiones que permiten q sientan dolor, ademas que la mayoria viven en comunidades con otros de su especie o otras especies.	5	4	5	5	5	5	5	5	5	3	5	Sí	No	por que la pesca debe hacerse para que el animal capturado sea utilizado para consumo humano, no capturarlo por q si y ya.	No, nunca	5	Moderado	Poco	Mucho	Poco	Poco	Poco	Poco	Poco	Sacarlo del agua (Asfixia)						Sí	Indeciso o no tengo opinión	No		Indeciso o no tengo opinión	por que no se en que terminos se realizaria entonces el sacrifio ya que si aumenta considerablemente los costos de produccion no se que decir.
Femenino	18-25	Superior incompleto	Estudiante de quinto semestre de zootecnia	Bogotá	Ciertamente sí	Porque hacen parte de los seres vivos, y aunque el humano sea el único capaz de razonar, no significa que los demás seres no sientan, ni piensen. Ademas existen estudios de varios animales donde se ve que tienen emociones, los peces hacen parte del reino animal, así que también deben hacerlo.	5	4	5	4	5	5	4	5	5	4	5	Sí	Indeciso / no tengo opinión	En parte, es jugar con una vida, y dependiendo como lo hagan ,pueden quedar secuelas en el pez, pero por otro lado, los dejan vivir después, así que no sabría decidir.	No, nunca	4	Moderado	Poco	Mucho	Mucho	Moderado	Moderado	Poco	No sé					Ninguna		Sí	Si	Si	Lo poco que se, es como una forma de sacrificar un animal, causándole el mas mínimo dolor y una muerte digna, sin dañar tampoco la carne para la produccion.	Sí	Por lo dicho anteriormente, el hecho de que sean pequeños o vivan en el agua no significa que sean menos que una vaca u otro animal.
Masculino	55	Superior incompleto	sexto semestre	Bogotá	No	porque no he visto nada que lo compruebe	No sé	No sé	3	1	3	3	No sé	3	3	1	3	Sí	Indeciso / no tengo opinión	no practico la pezca deportiva pero si la pezca para alimento	Sí, algunas veces por año	2	Poco	Poco	Poco	Poco	Poco	Poco	Poco	Poco			Corte de cabeza	Golpe en la cabeza			No	Si	No		Indeciso o no tengo opinión	no conozco la normativa de sacrificio humanitario y ademas la encuesta me parece muy sesgada.. a lo que se quiere decidir sin tener en cuenta diferentes parametros como son la calidad de vida que no en todos las explotaciones se da de igual manera pero aca se toma como unica.
Masculino	18-25	Superior incompleto	Estudiante de zootecnia	Bogotá	Ciertamente sí	Vasta con pararse frente a un acuario y notar su curiosidad, su reserva, su instinto de ocultarse o de salir.	2	2	5	2	5	3	3	3	3	2	3	Sí	Sí	Porque es una actividad que aunque lastima el animal no hace heridas de gravedad la mayoría de veces	Sí, algunas veces por año	4	Mucho	Poco	Mucho	Moderado	Moderado	Moderado	Moderado	Moderado	Sacarlo del agua (Asfixia)	Retirar las vísceras con el animal vivo	Corte de cabeza	Golpe en la cabeza			Sí	Si	Si	sacrificar sin dolor a un individuo que tiene alguna enfermedad o problema que impide un buen desarrollo vital	Sí	porque ya se ha dicho que pueden sentir dolor
Femenino	18-25	Superior incompleto	estudiante de Medicina Veterinaria	Bogotá	Sí	Porque ellos tienen sistema nervioso	5	4	5	5	5	5	5	5	5	5	5	Ciertamente sí	No	porque así se suelten luego de ser pescados, los peces quedan lastimados por el anzuelo en muchos casos y se les ha causado dolor, angustia y sufrimiento ante la idea de perder su vida, nadie deber{ia "divertirse " con ese tipo de prácticas	No, nunca	4	Mucho	Poco	Mucho	Mucho	Poco	Poco	Moderado	Moderado	Sacarlo del agua (Asfixia)	Retirar las vísceras con el animal vivo	Corte de cabeza				Ciertamente sí	Indeciso o no tengo opinión	Si	Es el que se realiza intentado evitar el sufrimiento y la angustia del animal antes de su muerte también se conoce como "eutanasia", para eso se han especificado prácticas dependiendo de las especies ..	Ciertamente sí	porque son capaces de sentir dolor y así las relaciones que se entablan con los peces no sean iguales que con los mamíferos, como humanos deberíamos estar en contra de su sufrimiento innecesario
Femenino	18-25	Superior incompleto	estudiante de medicina veterinaria	Bogotá	Sí	Por tener sistema nervioso	4	3	5	5	5	5	4	5	5	2	5	Ciertamente sí	Ciertamente no	Es causar al animal un sufrimiento y molestia innecesarias por una causa injustificable	No, nunca	5	Mucho	Poco	Mucho	Mucho	Moderado	Mucho	Mucho	No sé					Ninguna		Ciertamente sí	Indeciso o no tengo opinión	Si	Es la manera de matar un animal con el mínimo de sufrimiento físico y psicológico basandose de la anatomía de cada especie	Ciertamente sí	Porque poseen un sistema nervioso que les permite transmitir impulsos, por lo tanto son capaces de sentir dolor y solo por eso se hace necesario cuestionar los métodos de sacrificio actuales.
Masculino	18-25	Superior incompleto	Estudiante medicina veterinaria	Bogotá	Ciertamente sí	Ellos tienen sistema nervioso y este les permite sentir el medio y comportarse de acuerdo al medio.	5	3	5	5	5	5	5	5	5	3	5	Ciertamente sí	No	Los teleosteos superiores al ser sacados del agua, pueden morir porque su vejiga natatoria no resiste cambios de presion, y porque cualquier pez se siente incomodo en un ambiente sin agua.	No, nunca	5	Mucho	Poco	Mucho	Moderado	Poco	Poco	Mucho	Moderado					Ninguna		Ciertamente sí	Ciertamente sí	Si	Es aplicar tecnicas para reducir el dolor y la cantidad de tiempo en agonia.	Ciertamente sí	Ellos tambien sienten el dolor y pues mas que eso es sancionar a los pescadores que hagan practicas ilegales como las aletas de tiburon y la pesca con explosivos.
Masculino	18-25	Superior incompleto	Estudiante de Zootecnia de la UN.	Bogotá	No	Considero que son capaces de sentir dolor, pero no sentimientos como temor debido a que en lo que conozco de su comportamiento son instintivos.	No sé	No sé	5	4	5	4	2	4	4	No sé	4	Ciertamente sí	Ciertamente no	Considero que la pesca es muy buen deporte si se quiere considerarlo así, en cuanto el animal sea sacrificado y consumido después, ya que generar un estrés o daño en el animal sin propósito realmente utilitario lo considero hueco o superfluo.	Sí, algunas veces por año	5	Mucho	Poco	Moderado	Moderado	Moderado	Mucho	Moderado	Moderado	Sacarlo del agua (Asfixia)	Retirar las vísceras con el animal vivo	Corte de cabeza	Golpe en la cabeza			Ciertamente sí	Ciertamente sí	No		Ciertamente sí	Sabemos bien que como profesionales del sector agropecuario nuestro deber es mantener la producción de proteína animal, pero esto no quiere decir que desmeritemos o creamos que nuestra base de producción que son los animales merezca el respeto y el trato adecuado en todos los eslabones de la cadena por el gran servicio que prestan a la humanidad.
Femenino	18-25	Superior incompleto	zootecnia	Bogotá	Sí	son seres vivos y como cualquier cosa que tenga vida puede tener reacciones en cuanto a su entorno	5	3	5	5	5	4	4	5	5	3	5	Sí	Ciertamente no	no es justo causar daño al animal y volverlo a soltar en el agua, se le provoca una herida y no se sabe el nivel de dolor que este puede sentir	Sí, sólo una vez	4	0	Ningún	Mucho	Mucho	Ningún	Poco	Poco	Poco	Sacarlo del agua (Asfixia)						Ciertamente sí	Si	No		Sí	deberia ser considerado como animal de produccion el cual tiene una duracion para finalmente llegar a la muerte siendo este el producto final
Masculino	18-25	Superior incompleto	Estudiante de Medicina veterinaria de 8 semestre	Bogotá	Indeciso / no tengo opinión	No conozco el sistema nervioso de los peces, como para poder asegurar que puedan llegar a sentirse felices o tristes.	2	1	4	2	3	2	2	3	3	1	3	Ciertamente sí	Ciertamente no	Porque el animal esta experimentando seguramente dolor al atraparlo con los anzuelos, ademas en ciertas ocasiones esos anzuelos atraviesan estructuras como los ojos.	Sí, sólo una vez	3	Moderado	2	Moderado	Moderado	Poco	Poco	Poco	Poco			Corte de cabeza	Golpe en la cabeza			No	Ciertamente sí	Si	Sacrificar a algún animal sin que este sufra dolor al momento del muerte. Debe ser insensibilizado	Ciertamente sí	Deberían realizarse mas estudios sobre el sistema nervioso del pez y la capacidad que este tiene para trasmitir el dolor. Dependiendo de esto se puede entrar a una forma de sacrificio distinta a la actual.
Femenino	26-35	Pós-graduação	Medica veterinaria - Líder Unidad Molecular	Bogotá	Sí	Porque lo he comprobado con los peces que he tenido	4	1	5	3	5	4	3	4	5	1	4	Ciertamente sí	No	Porque muchas veces quedan heridos en el proceso de la pesca, la persona debe ser muy experta para realizar este tipo de procedimiento, además hay otras formas de diversión o pasatiempos.	No, nunca	5	Mucho	Moderado	Mucho	Mucho	Moderado	Moderado	Poco	Moderado	Sacarlo del agua (Asfixia)					Anestesia	Ciertamente sí	Ciertamente sí	Si	Es provocar la muerte sin dolor, bajo protocolos iniciales de sedación o inconsciencia.	Ciertamente sí	Porque lo ideal es no causarles dolor, adicionalmente esto afecta la calidad de la carne.
Masculino	18-25	Superior incompleto	medicina veterinaria	Bogotá	Ciertamente sí	tienen snc	5	1	5	5	5	5	5	5	5	1	5	Ciertamente sí	Ciertamente no	les genera altos niveles de estrés, comparable con ahogar un humano y luego proporcionarle aire	Sí, sólo una vez	4	Mucho	Moderado	Mucho	Poco	Mucho	Mucho	Mucho	Moderado	Sacarlo del agua (Asfixia)		Corte de cabeza	Golpe en la cabeza			Ciertamente sí	Si	Si	con , calmantes, y luego desoxigenan	Ciertamente sí	son animales sintientes
Masculino	36-45	Superior completo	Medico Veterinario Epidemiologo	Bogotá	Sí	Deben percibir sensaciones y emociones como cualquier ser vivo.	5	3	5	3	5	3	4	5	5	2	5	Sí	Sí	Si la gente busca recreación con la pesca, por lo menos es justo que se crea conciencia de soltarlo a su hábitat normal, eso sin tener en cuenta el grado de stress que se les esta ocasionando.	No, nunca	4	Mucho	Poco	Mucho	Mucho	Mucho	Mucho	Poco	Mucho	Sacarlo del agua (Asfixia)	Retirar las vísceras con el animal vivo	Corte de cabeza				Ciertamente sí	Ciertamente sí	No		Sí	Se deben unificar criterios en la normatividad pesquera en todos los paises y socializarlo en todas las regiones de los diferentes paises.
Femenino	26-35	Pós-graduação	Zootecnia consultor	Bogotá	No	Son básicos	3	1	5	5	5	5	1	5	5	2	5	Sí	Sí	X q lo devuelven	Sí, sólo una vez	1	Poco	Mucho	Poco	No sé	Moderado	Moderado	Moderado	No sé	Sacarlo del agua (Asfixia)			Golpe en la cabeza			Sí	No	No		Sí	X si las dudas
Masculino	26-35	Superior completo	Médico Veterinario	Bogotá	Ciertamente sí	es un ser vivo	5	3	5	5	5	5	4	5	5	3	5	Sí	Ciertamente no	Supongo que es momentáneo y el animal retorna a su medio rápidamente.	No, nunca	4	Moderado	Poco	Mucho	Poco	Poco	Mucho	Poco	Moderado			Corte de cabeza	Golpe en la cabeza			Sí	Si	Si	Es realizar un procedimiento rápido e indoloro que finaliza con la vida del animal.	Ciertamente sí	Tienen los mismos derechos que el resto de animales
Masculino	18-25	Superior incompleto	estudiante de zootecnia	Bogotá	Sí	los peces manifiestan reacciones ante el miedo y el dolor, tienen un lo suficientemente desarrollado como para sentir sensaciones basicas, pero no alegria	5	2	5	5	5	4	2	5	5	1	5	Sí	Sí	porque nno les quitamos la vida de esta manera	No, nunca	3	Moderado	Poco	Moderado	Moderado	Poco	Poco	Mucho	Moderado					Ninguna		Ciertamente sí	Ciertamente sí	Si	Acabar con la vida del animal reduciendo al minimo la sensacion de dolor del mismo	Ciertamente sí	Son seres vivos sintientes aunque sea en un nivel muy basico, la sensacion del dolor es semidesarrollada asi que merecen un trato etico como cualquier otro animal
Masculino	18-25	Médio completo	Politica y Relaciones Internacionales	Bogotá	Sí	Reaccionan al ruido y se asustan... eso implica que sienten miedo del ruido Así mismo sera otra emoción distinta cuando están en calma	4	1	5	3	5	4	3	4	5	1	4	Ciertamente sí	No	Porque pescar implica el uso de anzuelos que perforan al pez	Sí, sólo una vez	3	Mucho	Ningún	Mucho	Mucho	Poco	Moderado	Moderado	Moderado				Golpe en la cabeza			Ciertamente sí	Indeciso o no tengo opinión	No		Sí	Son animales, que no demuestren emociones a diferencia del perro,la vaca o el gato por ejemplo, no significa que no deban ser tenidos en cuenta
Masculino	18-25	Superior incompleto	Medicina Veterinaria	Bogotá	Sí	adaptaciones evolutivas que hacen reaccionar de cierto modo en condiciones de estrés. Ya sea para huir de el peligro o sentirse cómodo en un sitio.	3	1	5	3	4	2	2	4	4	1	4	Ciertamente sí	Indeciso / no tengo opinión	si es una pesca deportiva, se podria relacionar con pesca cuyo fin sea investigativo y habría una razón justificada para sacar a los peces del agua	Sí, sólo una vez	4	Mucho	Moderado	Mucho	Moderado	Poco	Poco	Mucho	Moderado	Sacarlo del agua (Asfixia)		Corte de cabeza	Golpe en la cabeza			Sí	Indeciso o no tengo opinión	Si	donde se busca que al momento del sacrificio se reduzca al mínimo o por completo que el animal sienta dolor y/o sufrimiento	Ciertamente sí	son seres sintientes y hay situaciones en donde es posible reducir el sufrimiento a la hora de su sacrificio
Masculino	18-25	Superior incompleto	Estudiante Medicina Veterinaria Octavo Semestre	Bogotá	Sí	Todos los seres vivos son sintientes al menos fisicamente (dolor/placer). Lo realmente difícil es determinar sentimientos y emociones	2	1	5	3	5	4	4	4	5	1	5	Ciertamente sí	Ciertamente sí	Por que no los están matando, siempre y cuando los saquen y estén en agua hasta que se termine la jornada y luego se devuelvan	Sí, sólo una vez	5	Mucho	Poco	Mucho	Moderado	Poco	Moderado	Moderado	Moderado	Sacarlo del agua (Asfixia)					Anestesia	Sí	Si	Si	Es un acto para provocar la muerte de un animal sin que éste padezca dolor, sufrimiento, miedo, temor y que de manera efectiva insensibilice al animal antes de morir	Sí	Todos los animales son seres sintientes y merecen trato con respeto, dignidad y libertad de dolor o sufrimiento.
Masculino	18-25	Superior incompleto	Estudiante de Medicina Veterinaria	Bogotá	Ciertamente sí	Presentan un sistema nervioso desarrollado como vertebrado que es, evidencia comportamientos individuales y grupales (complejos de entender sin conocimiento adecuado) gracias al cerebro.	4	3	5	5	5	5	5	5	5	3	5	Ciertamente sí	Indeciso / no tengo opinión	Pues es cierto que con eso se respeta la vida del pez y se práctica deporte de modo que se respeten ciertas tradiciones, pero en sí el sacarlos del agua genera estrés en ellos lo cual no es adecuado, y en mi opinión, un entretenimiento que involucre el someter a estrés contrario al comportamiento "ideal" del animal o que involucre tomar venaja de ciertos comportamientos (como el de pelear) no deb…	Sí, algunas veces por año	5	Mucho	Moderado	Mucho	Moderado	Moderado	Mucho	Moderado	Moderado	Sacarlo del agua (Asfixia)		Corte de cabeza			Sangria	Ciertamente sí	Ciertamente sí	Si	El sacrificio humanitario consiste en sacrificar al animal para obtener beneficios de él, como es la carne, reduciendo al máximo el miedo y el estrés del animal, entre estos, evitar que el animal sepa lo que sucede, que sea rápido, sin dolor y eficaz	Ciertamente sí	Ellos también merecen esa posibilidad, no se les debería negar solo por el hecho de no ser mamíferos o entrar dentro del acervo de los animales típicos que merecen protección, ya que como todo animal con un sistema nervioso desarrollado, también tienen capacidad de sufrir. No segregar un grupo como el de los peces de privarlo de esta posibilidad y otorgarla solo a mamíferos.
Femenino	18-25	Superior incompleto	zootecnia	Bogotá	Ciertamente sí	...	5	5	5	5	5	5	5	5	5	5	5	Ciertamente sí	No	Sufrimiento del animal por diversión de un simple humano	No, nunca	4	Moderado	Poco	Mucho	Moderado	Poco	Moderado	Moderado	Poco	Sacarlo del agua (Asfixia)	Retirar las vísceras con el animal vivo					Ciertamente sí	Si	No		Ciertamente sí	Bienestar animal y calidad de la carne
Masculino	26-35	Pós-graduação	Docente SISTEMAS DE PRODUCCIÓN ACUÍCOLA	Bogotá	Ciertamente sí	Poseen un sistema nervioso complejo y hay estudios que sugieren que pueden sentir miedo	5	5	5	5	5	5	5	5	5	5	5	Ciertamente sí	Sí	Considero que depende del conocimiento sobre la capacidad de sentir del pez y del respeto con que se hagan este tipo de actividades.	Sí, sólo una vez	5	Mucho	Mucho	Mucho	No sé	Mucho	Mucho	Mucho	Mucho	Sacarlo del agua (Asfixia)	Retirar las vísceras con el animal vivo	Corte de cabeza	Golpe en la cabeza			Ciertamente sí	Ciertamente sí	No		Ciertamente sí	Se deben generar normas claras que obliguen a actuar en el marco del respeto a los animales.
Masculino	26-35	Superior completo	Medico veterinario zootecnista	Bogotá	Sí	De algun modo persiven las energias de su alrededor	2	1	5	5	5	2	3	5	5	1	5	Sí	Ciertamente sí	Igualmente se esta dejando libre, aun se lastime en la catura	Sí, algunas veces por año	4	Mucho	Moderado	Mucho	Mucho	Mucho	Mucho	Mucho	Ningún	Sacarlo del agua (Asfixia)						Sí	Si	No		Ciertamente sí	Aun que sean animales y no puedan hablar deben tener una muerte digna
Femenino	18-25	Superior incompleto	Estudiante de Medicina Veterinaria	Bogotá	Ciertamente sí	porque son capaces de expresarlo con actitudes, mirada, movimientos, etc.	5	No sé	5	5	5	5	5	5	5	No sé	5	Sí	No	porque los animales no están para proveernos diversión	No, nunca	5	Mucho	Moderado	Mucho	Moderado	Poco	Mucho	Moderado	Moderado	Sacarlo del agua (Asfixia)						Sí	Si	Si	practicar el sacrificio evitando el dolor y el sufrimiento por parte de los animales	Ciertamente sí	porque es correcto. Ningún animal debería sufrir a causa del humano.
Masculino	36-45	Pós-graduação	Medico Veterinario, Docente Universitario	Bogotá	Ciertamente sí	Todo ser vivo, tiene emociones	5	5	5	5	5	5	5	5	5	5	5	Ciertamente sí	Indeciso / no tengo opinión	A veces se puede usar esta técnica, para filmar y estudiar ciertos ejemplares y luego regresarlos al agua. No estoy de acuerdo con la pesca deportiva.	No, nunca	3	Poco	No sé	Mucho	Moderado	Mucho	Mucho	Moderado	Moderado	Sacarlo del agua (Asfixia)			Golpe en la cabeza			Ciertamente sí	Si	No		Ciertamente sí	Es absolutamente necesario que se mantenga y promueva la producción de peces para el consumo humano, pero se debe regular la manera en que se sacrifican, entendiendo que es un ser vivo que siente.
Masculino	26-35	Superior completo	medico veterinario	Bogotá	Indeciso / no tengo opinión	tienen dolor pero no se hasta que grado	3	No sé	5	3	5	1	No sé	No sé	2	1	5	Sí	No	pueden sufrir heridas dependiendo del tipo de herramienta utilizada.	Sí, algunas veces por año	4	Mucho	Moderado	Mucho	Mucho	Poco	Mucho	Poco	Ningún	Sacarlo del agua (Asfixia)	Retirar las vísceras con el animal vivo	Corte de cabeza	Golpe en la cabeza			Sí	Si	No		Indeciso o no tengo opinión	no he oido del tema
Femenino	18-25	Médio completo	Laborando	Bogotá	Ciertamente sí	Porque es un ser vivo	5	4	5	5	5	5	5	5	5	5	5	Ciertamente sí	Ciertamente no	Porque el agua es una fuente para ellos respirar ademas los animales no son un juego hay que cuidarlos y protegerlos	No, nunca	5	Mucho	Moderado	Mucho	Mucho	Mucho	Mucho	Mucho	Mucho	Sacarlo del agua (Asfixia)						Ciertamente sí	Ciertamente sí	No		Ciertamente sí	Porque ningun animal debe ser maltratado y tiene derecho a vivir
Femenino	18-25	Médio completo	Ama de casa	Bogotá	Indeciso / no tengo opinión	Es un ser vivo como cualquier otro que puede sentir dolor o sufrimiento	5	3	5	5	5	5	5	5	5	1	5	Sí	No	Porque es un ser de la naturaleza merece no ser puesto en sufrimiento	No, nunca	5	Mucho	Moderado	Mucho	Mucho	Mucho	Moderado	Mucho	Mucho	Sacarlo del agua (Asfixia)						Sí	Si	No		Indeciso o no tengo opinión	No se que es el sacrificio humanitario
Femenino	18-25	Superior incompleto	Hoteleria y turismo	Bogotá	Sí	Estan vivos	5	5	5	4	5	5	5	5	4	4	5	Sí	No	La pesca no es divercion	No, nunca	5	Moderado	Poco	Mucho	Mucho	Poco	Poco	Moderado	No sé					Ninguna		Sí	No	No		Indeciso o no tengo opinión	No tengo idea
Femenino	18-25	Médio completo	Once	Bogotá	Sí	Por que. Saben. Cuando. Estan en peligro	1	1	5	1	5	1	1	1	1	1	1	Sí	No	Por que. Dejan de respirar	No, nunca	1	Ningún	Ningún	Ningún	Ningún	Poco	Poco	Ningún	No sé	Sacarlo del agua (Asfixia)						Sí	No	No		No	No se
Masculino	18-25	Médio completo	Empleado	Bogotá	Sí	Por que si	5	5	5	5	5	5	5	5	5	5	5	Sí	Sí	Por que sufren	Sí, sólo una vez	4	Mucho	Mucho	Mucho	Mucho	Mucho	Mucho	Mucho	Mucho				Golpe en la cabeza			Sí	Si	Si	Sacrificio perdonal	Sí	Por que si
Femenino	18-25	Superior incompleto	Estudiante universitario séptimo semestre	Bogotá	Ciertamente sí	Porque poseen encéfalo aparte de nervios periféricos	5	5	5	5	5	5	5	5	5	No sé	5	Sí	Ciertamente no	Porque la captura causa angustia. Amenaza su supervivencia	Sí, sólo una vez	5	Mucho	Ningún	Mucho	Poco	Ningún	Moderado	Ningún	Ningún	Sacarlo del agua (Asfixia)		Corte de cabeza	Golpe en la cabeza		Anestesia	Sí	Si	Si	Sacrificio de un animal sin que este experimente ningún dolor o angustia	Sí	Porque tienen un sistema nervioso capaz de permitirles sentir dolor y angustia
Femenino	18-25	Superior incompleto	Estudiante de Medicina Veterinaria de la Universidad Nacional de Colombia, noveno semestre	Bogotá	Sí	He persibido estres, miedo, dolor, debido a que su comportamiento cambia drasticamente, sus colores y la vitalidad de sus movimientos.	4	2	5	5	5	4	3	5	5	2	5	Sí	No	Causa mucho sufrimiento y puede dañar fisicamente el animal.	Sí, sólo una vez	4	Moderado	Ningún	Mucho	Poco	Poco	Moderado	Moderado	Poco	Sacarlo del agua (Asfixia)		Corte de cabeza				Sí	Si	No		Sí	para mejorar la calidad de su carne y darle un valor agregado a la misma, evitando a estos animales sufrimiento excesivo.
Femenino	26-35	Superior completo	Profesional en Diseño industrial- empresaria/independiente	Bogotá	Sí	Creeria que si por la forma en que he visto que reaccionan en caso de peligro la cual relaciono con miedo, o la forma en que se comportan al relacionarse con otros de su especie a modo de juego o compañía lo que a mi parecer podría ser muestra de alegria. Adicionalmente me inclino a creer que por el simple hecho de ser seres vivos tales como los humanos o cualquier otra especie animal son sucepti…	5	5	5	5	5	5	5	5	5	5	5	Ciertamente sí	No	Porque creo que es infringir sufrimiento al animalsolo por obtener diversión y se me asemeja a practicas como la tauromaquia o el coleo en el que se usa el sufrimiento de los animales como diversión humana. Para mi no es aceptable.	No, nunca	4	No sé	Mucho	Moderado	Mucho	Mucho	Mucho	Moderado	Mucho	Sacarlo del agua (Asfixia)						Ciertamente sí	Indeciso o no tengo opinión	No		Indeciso o no tengo opinión	La verdad no se a que se refiere el termino de sacrificio humanitario ni heescuchado hablar sobre las normativas que mencionan así que me abstengo de dar una opinión.
Femenino	18-25	Superior completo	Investigadora	Bogotá	Ciertamente sí	Porque son seres vivos, y su comportamiento de nadar en manada indican que son sociales lo que lleva a pensar que sienten emociones	4	No sé	5	4	5	4	4	4	4	No sé	5	Ciertamente sí	Indeciso / no tengo opinión	Todos los seres vivos deberían tener un ambiente de bienestar	Sí, sólo una vez	3	Moderado	Poco	Moderado	Moderado	Moderado	Moderado	Moderado	Moderado					Ninguna		Ciertamente sí	Indeciso o no tengo opinión	No		Sí	Porque es un ser vivo, no un objeto.
Masculino	26-35	Superior completo	MEDICO VETERINARIO Y ZOOOTECNISTA	Bogotá	Sí	EL HECHO DE RESPONDER A CIERTOS ESTIMULOS EXTERNOS DE FORMA POSITIVA O NEGATIVA PERMITE PENSAR NO TANTO EN EMOCIONALIDAD PERO SI DE SENSITIVIDAD QUE DETERMINA EL GRADO DE ESTRES O DE CONFORT QUE PUEDE ENCONTRARSE CUALQUIER ESPECIA.	No sé	No sé	5	No sé	5	No sé	No sé	No sé	No sé	No sé	5	Ciertamente sí	Ciertamente no	EL ESTADO DE ESTRES NO DEPENDE DEL TIEMPO QUE SE PRESENTE O MANTENGA. EL SOLO HECHO DE HABERSE INICIADO EL ESTRES AJENA A LA DECISION DE OTRA ESPECIE ES INACEPTABLE.	No, nunca	3	Mucho	Moderado	Mucho	Mucho	Moderado	Moderado	Mucho	Moderado	Sacarlo del agua (Asfixia)	Retirar las vísceras con el animal vivo					Ciertamente sí	Indeciso o no tengo opinión	Si	SON LAS TECNICAS Y MEDIDAS ADOPTADAS PARA EVITAR EL MINIMO SUFRIMIENTO A LA HORA DEL SACRIFICIO	Ciertamente sí	PORQUE TAMBIEN PUEDEN EXPERIMENTAR EL ESTRES AL MOMENTO DEL SACRIFICIO
Femenino	46-55	Superior completo	Servicio al cliente	Bogotá	Sí	Porque son inteligentes	4	2	5	3	4	4	4	4	4	2	3	Sí	No	No me parece hacerlos sufrir por diversión nuestra	Sí, sólo una vez	3	Moderado	Poco	Moderado	Moderado	Poco	Moderado	Moderado	Moderado	Sacarlo del agua (Asfixia)			Golpe en la cabeza			Sí	Indeciso o no tengo opinión	No		Sí	Igual que todos los animales que son utilizados para consumo
Femenino	26-35	Superior completo	comerciante	Bogotá	Ciertamente sí	por que cuando nos ven se emocionan	3	2	5	3	5	4	4	No sé	5	No sé	No sé	Ciertamente sí	No	por que los lastiman con los anzuelos	Sí, algunas veces por año	5	Mucho	Poco	Mucho	Mucho	Mucho	Mucho	Mucho	Mucho	Sacarlo del agua (Asfixia)	Retirar las vísceras con el animal vivo		Golpe en la cabeza			Ciertamente sí	Ciertamente sí	No		Indeciso o no tengo opinión	no se
Masculino	18-25	Superior completo	ejecutivo financiero	Bogotá	Sí	por que tienen lamismasenibiliadhumana	5	1	5	5	5	4	3	3	3	5	5	Sí	No	por que no se debe sacar desu habitad original	No, nunca	5	Moderado	Poco	Mucho	Moderado	Poco	Poco	Mucho	Moderado	Sacarlo del agua (Asfixia)			Golpe en la cabeza			Sí	No	No		Sí	por que tiene elmismoderechos delos otrosanimales
Femenino	55	Superior incompleto	hogar	Bogotá	Sí	porque deben tener un modo sensitivo	5	1	5	5	5	5	5	5	5	5	5	Sí	Ciertamente sí	porque deberian estar siempre en el agua y no ser pescados	No, nunca	5	Mucho	Ningún	Mucho	Mucho	Ningún	Poco	Ningún	Ningún	Sacarlo del agua (Asfixia)						Sí	Si	No		No	porque no deberian sacrificarlos nunca
Masculino	26-35	Médio completo	auxdeproduccion	Bogotá	Indeciso / no tengo opinión	no conosco bien sobre la especie	3	3	5	4	4	3	No sé	4	4	No sé	5	Sí	Sí	por deporte	No, nunca	5	Mucho	Mucho	Mucho	Mucho	Mucho	Mucho	Mucho	Mucho	Sacarlo del agua (Asfixia)						Ciertamente sí	Ciertamente sí	No		No	sufren mucho
Femenino	18-25	Fundamental incompleto	estudiante	Bogotá	Ciertamente sí	por que ellos tambien sienten al igual de nosotros	5	5	5	3	2	4	5	3	3	4	4	Ciertamente sí	No	por q si uno va a pescar es como cojer comida daa	No, nunca	5	Moderado	Moderado	Poco	Mucho	Moderado	No sé	Mucho	Ningún	Sacarlo del agua (Asfixia)						Ciertamente sí	Ciertamente sí	Si	es algo q el hombre procede	Ciertamente sí	para q sufran menos los peces
Femenino	18-25	Superior incompleto	Estudiante psicología	Bogotá	Indeciso / no tengo opinión	Considero que al tener un sistema nervioso desarrollado pueden sentir dolor, sin embargo creo las emociones implican de un nivel de desarrollo superior que no poseen	3	No sé	5	4	5	3	3	5	5	No sé	5	Ciertamente sí	Ciertamente no	Porque como se menciona en preguntas anteriores los peces sufren (por instinto de conservación) y no considero que el ser humano tenga derecho sobre otras especies para alterar el ciclo tranquilo de sus vidas	No, nunca	4	Mucho	No sé	Mucho	No sé	No sé	Moderado	Moderado	No sé	Sacarlo del agua (Asfixia)	Retirar las vísceras con el animal vivo		Golpe en la cabeza			Ciertamente sí	Si	Si	Un intento por sacrificar animales para el consumo humano sin que estos sufran	Indeciso o no tengo opinión	Como vegetariana no estoy de acuerdo con ningún tipo de sacrificio de animales
Femenino	18-25	Superior incompleto	Zootecnia 4 semestre	Bogotá	Sí	Por que todo ser vido siente	5	5	5	5	5	5	5	5	5	5	5	Sí	No	Por que es sacarlos del habitad y ambiente de ellos y pueden sufrir de estrez	No, nunca	5	Mucho	Moderado	Mucho	Mucho	Moderado	Moderado	Mucho	Poco	Sacarlo del agua (Asfixia)		Corte de cabeza				Sí	Si	No	Son aquellos animales que matan para el consumo de las personas	Sí	Por que son de consumo pero hay que ver como los matan
Masculino	18-25	Superior completo	Químico	Bogotá	Sí	El dolor puede manifestarse como mecanismo de protección y cuando este es prolongado puede haber sufrimiento.	3	No sé	4	4	5	3	3	4	4	No sé	5	No	Sí	Ofrece la oportunidad de supervivencia del espécimen.	No, nunca	3	Moderado	Mucho	Moderado	Mucho	Moderado	Moderado	Poco	No sé	Sacarlo del agua (Asfixia)	Retirar las vísceras con el animal vivo				Electrocutado.	Sí	Indeciso o no tengo opinión	Si	Realizar el sacrificio del animal con un procedimiento que sea rápido, efectivo y lo menos doloroso posible, lo cual implique una muerte sin sufrimiento para el mismo.	Sí	Porque son animales con sistema nervioso definido, lo cual hace muy probable que sientan dolor.
Masculino	18-25	Superior completo	INGENIERO MECANICO	Bogotá	Indeciso / no tengo opinión	...	1	No sé	3	2	5	1	No sé	2	2	1	5	Sí	No	...	Sí, algunas veces por año	2	Moderado	Poco	Moderado	Poco	Poco	Moderado	Poco	Moderado	Sacarlo del agua (Asfixia)	Retirar las vísceras con el animal vivo	Corte de cabeza	Golpe en la cabeza			Ciertamente sí	Si	No		Sí	---
Femenino	18-25	Superior incompleto	Medicina veterinaria	Bogotá	Ciertamente sí	Porque cualquier animal es un ser sintiente, para mi opinión no es grato ver el sacrificio de un animal sea cual sea y menos en condiciones en donde sufran	5	5	5	5	5	5	5	5	5	3	5	Ciertamente sí	Ciertamente no	Por qué es una tortura para el animal, como sí por ejemplo torturar a una persona y luego soltarla sólo por diversión	No, nunca	5	Mucho	Poco	Mucho	Mucho	Moderado	Moderado	Mucho	Moderado	Sacarlo del agua (Asfixia)						Ciertamente sí	Si	No		Sí	Porque ellos tambn tienen derecho a una muerte o un sacrificio digno sin sufrimiento
Masculino	26-35	Pós-graduação	Ingeniero Electrónico	Bogotá	Sí	Tienen un sistema nervioso complejo que les permite sentir sufimiento , dolor y miedo.	4	2	4	4	5	4	3	4	4	2	4	Sí	No	Es un maltrato totalmente injustificado para el animal.	No, nunca	4	Mucho	Moderado	Mucho	Mucho	Mucho	Mucho	Moderado	Moderado	Sacarlo del agua (Asfixia)	Retirar las vísceras con el animal vivo	Corte de cabeza	Golpe en la cabeza			Sí	Si	Si	Sacrificar de forma rápida sin causar dolor alguno ni sufrimiento.	Sí	Porque son animales sufren y siente mucho dolor como nosotros, evitarles al máximo su padecimiento es una oblogación.
Masculino	55	Pós-graduação	Profesor	Bogotá	Indeciso / no tengo opinión	No es clara la pregunta	4	1	5	5	5	4	2	5	5	1	5	Ciertamente sí	No	No es clara la pregunta	No, nunca	2	No sé	Moderado	No sé	Moderado	Moderado	Moderado	No sé	No sé	Sacarlo del agua (Asfixia)						Sí	Si	No		Sí	No es clara la pregunta
Femenino	36-45	Pós-graduação	Docente universitaria	Bogotá	No	Su desarrollo neurológico es bajo	4	2	3	5	5	4	2	5	5	2	5	Ciertamente sí	Ciertamente no	Considero la pesca como una alternativa de alimentación, cualquier otro aspecto no lo considero ético	Sí, algunas veces por año	2	No sé	Poco	Mucho	Moderado	Poco	Moderado	Moderado	Moderado	Sacarlo del agua (Asfixia)		Corte de cabeza	Golpe en la cabeza			Sí	Si	No		Ciertamente sí	Es un derecho de cualquier ser vivo
Femenino	26-35	Pós-graduação	Doctorado en Educación	Bogotá	Indeciso / no tengo opinión	Considero que no tengo suficiente información para establecer si los peces tienen emociones o no. Además, nunca he tenido un pez cerca.	No sé	No sé	5	No sé	4	No sé	No sé	No sé	No sé	No sé	No sé	Indeciso / no tengo opinión	No	No comprendo en qué consiste lo lúdico de esa actividad; además, no entiendo qué sentido tiene capturar un animal para luego soltarlo.	No, nunca	4	Mucho	Mucho	Mucho	Mucho	Moderado	Moderado	Moderado	Moderado	Sacarlo del agua (Asfixia)						Ciertamente sí	Indeciso o no tengo opinión	No		Indeciso o no tengo opinión	No tengo información suficiente para plantear mi posición frente a este tema. Nunca he escuchado hablar de sacrificio humanitario
Masculino	36-45	Pós-graduação	Profesor universitario	Bogotá	No	Creo que pueda haber reacciones fisiológicas correspondientes al estrés, conducta de evitación y de acercamiento y cambios fisiológicos correspondientes, que, además, se relacionan con procesos de aprendizaje basados en la valoración de estímulos como aversivo o aperitivo. No obstante, estos procesos, me parece, no pueden compararse con lo que se llama miedo o alegría, con la vivencia como refere…	1	1	5	2	3	1	1	2	2	1	3	No	Ciertamente sí	Preserva la vida del pez. No considero que cause mayor daño al pez.	Sí, sólo una vez	1	Poco	Ningún	Poco	Poco	Ningún	Ningún	Poco	Ningún				Golpe en la cabeza			Indeciso o no tengo opinión	Indeciso o no tengo opinión	No		No	No creo que haya mayor sufrimiento para el pez, solo alguna respuesta de estrés.
Masculino	46-55	Pós-graduação	ing forestal pescador	Bogotá	Ciertamente sí	lo expresan con su comportamiento	5	No sé	5	5	5	5	5	5	5	No sé	5	Ciertamente sí	Indeciso / no tengo opinión	el comportamiento de los peces, algunos caen en los señuelos repetidamente	Sí, 1-3 veces por mes	5	Ningún	Poco	Moderado	Mucho	Moderado	Mucho	Mucho	Mucho	Sacarlo del agua (Asfixia)		Corte de cabeza	Golpe en la cabeza			Ciertamente sí	Ciertamente sí	Si	implementar técnicas de sacrificio con mínimo sufrimiento	Ciertamente sí	por la calidad del producto final
Masculino	36-45	Pós-graduação	Profesor ingeniería ambiental	Bogotá	Indeciso / no tengo opinión	supongo que sienten, pero no les he visto expresiones	3	2	4	4	5	3	2	4	4	2	5	Ciertamente sí	No	Se daña al animal y no se aprovecha como alimento	Sí, sólo una vez	2	Moderado	Moderado	Mucho	Moderado	Moderado	Mucho	Moderado	Moderado	Sacarlo del agua (Asfixia)			Golpe en la cabeza			Sí	Indeciso o no tengo opinión	No sé		Indeciso o no tengo opinión	SF
Femenino	26-35	Pós-graduação	Bióloga marina, docente	Bogotá	Sí	Porque he trabajado con peces y soy consciente que ciertos comportamientos en el ser humano pueden provocar un efecto en el pez.	2	1	5	5	5	2	2	4	4	2	4	Ciertamente sí	Sí	Todo depende del tiempo en que se deje afuera del agua, es igual que a un ser humano que lo dejen sin oxígeno....	No, nunca	3	Mucho	Poco	Mucho	Moderado	Moderado	Moderado	Poco	Poco				Golpe en la cabeza			Ciertamente sí	Ciertamente sí	No		Indeciso o no tengo opinión	No me queda claro a que se refieren con sacrificio humanitario....puede significar diferentes cosas...
Masculino	36-45	Superior completo	Empleado	Bogotá	Ciertamente sí	Porque cuando uno los ve en un estanque o en el mar o en un río algunos de ellos escapan ante la presencia de las personas, supongo que es un signo de que sienten o que reaccionan ante la presencia de un peligro.	5	5	5	5	5	5	5	5	5	5	5	Ciertamente sí	Ciertamente no	Es como si a un ser humano le cortaran la posibilidad de respirar hasta que estuviera al borde de la muerte lo volvieran a dejar respirar	No, nunca	5	Mucho	Ningún	Moderado	Moderado	Ningún	Poco	Mucho	Poco	Sacarlo del agua (Asfixia)	Retirar las vísceras con el animal vivo					Sí	Indeciso o no tengo opinión	No		Indeciso o no tengo opinión	No conozco sobre el tema
Masculino	18-25	Superior incompleto	Tecnología en saneamiento ambiental	Bogotá	Ciertamente sí	Tengo pesces mascota y sabes cuando yo estoy cerca, prácticamente saben que yo los alimento y cuido de ellos	4	No sé	4	4	5	4	4	4	3	3	5	Ciertamente sí	No	Técnicamente es jugar con la supervivencia de otro ser. Como si jugaramos a ahogar hombres y soltarlos antes de la asfixia	No, nunca	5	Moderado	Poco	Mucho	Moderado	Moderado	Mucho	Moderado	Poco	Sacarlo del agua (Asfixia)			Golpe en la cabeza			Sí	Indeciso o no tengo opinión	No		Ciertamente sí	Pues siguen siendo especies vivas que merecen una muerte digna, mas no morir con sevicia
Masculino	26-35	Superior completo	Zootecnista	Bogotá	Ciertamente sí	Porque poseen un sistema nervioso complejo y son capaces de percibir vibraciones de mayor manera que otra especie	3	3	5	4	5	3	4	4	4	3	4	Sí	No	Porque se causa daño y dolor a un animal sin necesidad. Eso no puede ser diversión si lo pesca para comer al menos satisface una necesidad	No, nunca	5	Moderado	Mucho	Mucho	Moderado	Poco	Mucho	Moderado	Poco	Sacarlo del agua (Asfixia)						Ciertamente sí	Ciertamente sí	No		Ciertamente sí	Porque morir ahogado es de las formas mas horribles de morir y consideró que todas las especies merecemos respeto
Femenino	26-35	Pós-graduação	Salud pública	Bogotá	Sí	Creo q todo ser viviente está compuesto por sangre y su mecanismo de vida es el oxígeno. Es el mismo mecanismo de los humanos sólo q viven en otro ambiente. Al igual cuando un animal es sacrificado se mueven mucho sienten dolor.	5	5	5	5	5	5	5	5	5	1	5	Ciertamente sí	No	No porq es como si a las personas les quitaran por momentos el oxofendo pir diversión	Sí, sólo una vez	5	Mucho	Mucho	Mucho	Mucho	Poco	Moderado	Moderado	Poco			Corte de cabeza				Ciertamente sí	No	No		Ciertamente sí	Evitar sufrimientos en los animales
Masculino	18-25	Superior completo	Veterinario	Bogotá	Sí	Porque segun tengo entendido tienen um snc mas complejo de lo que se creia antes	3	1	4	4	5	3	3	5	5	1	5	Sí	Sí	Porque sus sistema respiratorio esta hecho para el agua despues de un tiempo fuera de esta deben sentir algun tipo de asfixia y estres por lo mismo	Sí, sólo una vez	3	Moderado	Ningún	Moderado	Mucho	Poco	Moderado	Moderado	Poco	Sacarlo del agua (Asfixia)						Ciertamente sí	Si	Si	Un sacrificio donde se insebilise o se haga lo necesario para q el animal muera sin dolor ni estres	Ciertamente sí	Porque sienten dolor y deben tratarse como cualquier otro animal de consumo con respeto
Masculino	36-45	Pós-graduação	docente universitario - medico veterinario	Bogotá	Indeciso / no tengo opinión	Poca observación de la especie, mi vision de mundo es sobre la tierra, la percepcion que tengo del mar y sus habitantes es bastante pobre o escasa.	3	2	5	4	5	4	3	5	5	2	5	Ciertamente sí	Ciertamente no	la lesion que queda en la cavidad bucal, condena al animal a morir de hambre ya que no puede alimentarse	Sí, sólo una vez	4	Mucho	Mucho	Mucho	Mucho	Mucho	Mucho	Moderado	Moderado	Sacarlo del agua (Asfixia)			Golpe en la cabeza		Anestesia	Ciertamente sí	Indeciso o no tengo opinión	Si	Es dar muerte a un animal, con una previa desesncibilizacion del sistema nervisos central, mediante tecnicas comprobadas, evitando el dolor y agonia durante la muerte.	Ciertamente sí	Mi desconocimiento en el tema, no significa que no reconozca que los peces tienen sistema nervioso central y periferico, por lo cual es capaz de sentir estimulos de dolor al igual que una vaca, un perro y un humano.
Masculino	26-35	Superior completo	Medico Veterinario	Bogotá	Indeciso / no tengo opinión	su cerebro es primitivo como para sentir emociones.	3	1	5	5	5	3	2	No sé	No sé	1	No sé	Ciertamente sí	Ciertamente sí	control poblcional	No, nunca	5	Mucho	Poco	Mucho	Moderado	Poco	Moderado	Poco	Poco	Sacarlo del agua (Asfixia)	Retirar las vísceras con el animal vivo	Corte de cabeza				Ciertamente sí	Si	Si	sacrificio sin animal con el mínimo dolor o sufrimiento para el individuo	Sí	porque son seres vivos que sienten y sufren
Masculino	36-45	Pós-graduação	Médico Veterinario	Bogotá	Indeciso / no tengo opinión	Para todas las especies que son utilizadas por el hombre existen métodos "humanos" de sacrificio, que disminuyen su nivel de estrés, ansiedad y sufrimiento. Aunque para mí en lo personal no es claro si los peces pueden sufrir de ansiedad, aunque sí miedo y estrés.	2	1	2	2	4	2	2	3	3	1	4	Ciertamente sí	Ciertamente sí	Básicamente, el animal se ahoga al salir del agua. Eso necesariamente tiene que causar sufrimiento.	No, nunca	3	Mucho	Moderado	Mucho	Mucho	Moderado	Mucho	Moderado	Moderado	Sacarlo del agua (Asfixia)	Retirar las vísceras con el animal vivo	Corte de cabeza				Ciertamente sí	Indeciso o no tengo opinión	Si	Sacrificar el animal de una manera en la que sufra lo menos posible.	Sí	Los animales que aprovechamos para consumo, trabajo, compañía deberían ser siempre sacrificados de forma humanitaria.
Femenino	36-45	Superior completo	Maestria en Educación	Bogotá	Ciertamente sí	porque tiene cerebro y terminaciones nerviosas, viven en cardúmenes, se defienden o huyen si estan en peligro	4	3	5	4	5	4	4	4	4	3	4	Ciertamente sí	Sí	Porque puede ser la pasion de un humano y a través de esto se divierte, aprende, investiga, comparte y no hace daño, creo no sé si la herida con el anzuelo sea como un pellizco.	Sí, sólo una vez	4	Mucho	Moderado	Mucho	Mucho	Moderado	Mucho	Mucho	Moderado					Ninguna		Ciertamente sí	Si	No		Ciertamente sí	porque todo ser merece respeto y agradecimiento si da su vida
Femenino	26-35	Superior completo	Bacterióloga	Bogotá	Sí	Tienen un sistema nervioso central	5	2	5	5	5	5	4	5	5	2	5	Sí	Indeciso / no tengo opinión	Apesar de que sacar al pez del agua puede causar tensión en el animal, si es soltado reduce el nivel de sufrimiento.	Sí, sólo una vez	4	Mucho	Ningún	Moderado	Mucho	Poco	Poco	Moderado	Ningún	Sacarlo del agua (Asfixia)						Sí	No	No		Ciertamente sí	Al igual que otro animales se deberían incluir en normativas que permitan un sacrificio humanitario, por su capacidad para sentir dolor.
Femenino	26-35	Pós-graduação	odontologa, con especialización en ortodoncia y especialización en periodoncia	Bogotá	Sí	porque tienen pensamiento como cualquier ser en esta tierra	5	5	5	5	5	5	5	5	5	5	5	Sí	No	porque seria como si alguien nos hiciera eso a nosotros, que nos quitaran la respiración por diversión	No, nunca	5	No sé	Mucho	Mucho	Mucho	Mucho	Mucho	Mucho	Mucho	Sacarlo del agua (Asfixia)	Retirar las vísceras con el animal vivo	Corte de cabeza	Golpe en la cabeza			Sí	Indeciso o no tengo opinión	No		Ciertamente sí	la verdad no sabia que esto no se hacia de esa forma, seria mas humano que se hiciera sin sufrimiento
Femenino	26-35	Superior completo	Medicina veterinaria	Bogotá	Ciertamente sí	Por que es una organismo vivo y como tal es sintiente. Ademas posee un sistema nervioso que le permite sentir y expresar sensaciones	5	4	5	5	5	5	5	5	5	4	5	Ciertamente sí	Ciertamente no	Porque es generar lesiones sobre el animal que perjudican al animal tanto fisica como emocionalmente. Es generar ademas Sentimientos de miedo y angustia que no tienen un fin particular	No, nunca	5	Mucho	Moderado	Mucho	Mucho	Poco	Poco	Mucho	Moderado	Sacarlo del agua (Asfixia)						Ciertamente sí	Ciertamente sí	Si	Es la manera de sacrificar a un animal sin dolor ni sufrimiento	Ciertamente sí	Por que esto contribuye al mejoramiento de las.condiciones en las que se tienen los peces, se sacrificarían reduciendo al minimo su sufrimiento y mejoraria su calidad como alimento. Además cada vez son mas las exigencias del mundo en relación al bienestar animal
Femenino	36-45	Superior completo	Profesional en medicina veterinaria	Bogotá	Sí	Porqué al verlos he podido percibir angustia cuando están fuera del agua o en vídeos en peces más grandes es posible percibir angustia al momento de la pesca	4	3	5	4	4	4	4	4	4	2	4	Sí	Indeciso / no tengo opinión	Porque prefiero que los sueltan a que sean sacrificados para ser exhibidos como un trofeo, pero el hecho de que sufran no hace justo que sean sacados del agua. Sin embargo la pesca deportiva en la cual el pez no es sacrificado y usado como trofeo es preferible a aquella en que si son sacrificados.	No, nunca	3	No sé	Mucho	Mucho	Mucho	Mucho	Mucho	Mucho	Moderado	Sacarlo del agua (Asfixia)			Golpe en la cabeza			Sí	Ciertamente sí	No		Ciertamente sí	Porque ellos sacrifican ciertamente sus vidas para que nosotros, los seres humanos, podamos sobrevivir, así que lo menos que merecen es una vida sin sufrimiento en sus sistemas productivos y una muerte sin dolor y sufrimiento.
Femenino	26-35	Superior completo	Empleada (profesional universitario en Hospital Público) Estudiante especialización Epidemiologia (II semestre)	Bogotá	Ciertamente sí	Por que los seres vivos son capaces de experimentar dolor y sufrimiento, ajeno a su grado evolutivo, poseen un sistema nervioso y responden a estímulos, son capaces de vivir en comunidad o en solitario, entre otros	5	3	5	5	5	5	4	5	5	3	5	Ciertamente sí	No	Por que el uso de cierto tipo de anzuelos destrozan la cavidad oral de los peces, incluso al soltarlos queda un "hilo" de sangre, que incluso puede atraer predadores. Además sacarlos del agua es someterlos a una ausencia de oxigeno que bajo ningún motivo, mucho menos el recreativo, debería ser aceptado ni tolerado por nuestra sociedad. Si fuese pesca para consumo en comunidades pobres, podría en …	No, nunca	4	Moderado	Mucho	Mucho	Mucho	Mucho	Mucho	Mucho	Mucho	Sacarlo del agua (Asfixia)	Retirar las vísceras con el animal vivo	Corte de cabeza			Sangria	Ciertamente sí	Ciertamente sí	Si	Es un procedimiento en el que con base a la fisiología de la especie se escoje un método en el que se realice un sacrificio del animal con la menor carga de ansiedad, dolor y sufrimiento, reduciendo el estrés del proceso y el tiempo del mismo	Ciertamente sí	Por que son seres vivos, capaces de experimentar dolor, y las condiciones actuales, en especial de las pescas extensivas, los peces son vistos como negocio y lo referente a su bienestar es completamente vulnerado, pues se asocia vocalización y quejidos con sufrimiento y puesto que los peces no manifiestan así el sufrimiento se asume que ellos no sienten
Masculino	26-35	Superior completo	economista	Bogotá	Sí	al verse atrapados se observa	4	3	5	4	4	4	3	4	4	2	4	Sí	Sí	sigue vivo	No, nunca	4	Mucho	Poco	Mucho	Mucho	Poco	Poco	Moderado	Moderado	Sacarlo del agua (Asfixia)	Retirar las vísceras con el animal vivo	Corte de cabeza	Golpe en la cabeza			Sí	Si	No		Sí	son animales
Masculino	46-55	Fundamental completo	Especializado en Epidemiologia y evaluacion de impacto mbiental, ocupacion salud pública	Bogotá	Ciertamente no	Los animales actuan por instinto	3	3	5	3	4	3	3	4	4	3	4	Ciertamente sí	Ciertamente sí	Ya que no estan en su medio de desarrollo, habitat es como si a nosotros nos quitaran el oxigeno	No, nunca	3	Moderado	Moderado	Moderado	Moderado	Moderado	Moderado	Moderado	Moderado				Golpe en la cabeza			Ciertamente sí	Ciertamente sí	No		Ciertamente sí	Creo que cada ser en este mundo debe ser tratado con respecto y en su momento de desceso igual
Masculino	26-35	Pós-graduação	Médico veterinario	Bogotá	Ciertamente sí	Por la manera como se mueven cuando ven a una persona, que los alimenta, cambia el agua o juega con ellos en el acuario. También se ve como se acercan o alejan del acuario cuando alguien les produce tranquilidad	4	3	5	5	5	4	4	4	4	3	5	Ciertamente sí	No	Porque así vuelvan al agua, a nadie le gustaría experimentar estados de hipoxia prolongada... Por exhibición. Y eso genera estrés en todos los seres vivos.	No, nunca	5	Moderado	Ningún	Mucho	Mucho	Ningún	Poco	Poco	Ningún			Corte de cabeza				Sí	Ciertamente sí	Si	Es la manera de que la muerte o sacrificio de cualquier ser vivo o animal llegue en una forma indolora y sin estrés, como una eutanasia	Sí	Porque creo que el hecho que sean pequeños no los exime de sentir, además que si se hacen estudios como de palatabilidad de la carne o niveles de metabolitos liberados por el estrés se confirma, que si mueren sin dolor la calidad del producto es mejor
Masculino	55	Superior completo	Ingeniero Agrónomo	Bogotá	Sí	Se nota su felicidad en el medio que les pertenece, cuando han sido sacados de sumedio muestran preocupación, tristeza	5	5	5	5	5	5	5	5	5	5	5	Sí	No	Se debe respetar la naturaleza, los peces tienen un entorno en el que pueden vivir y deben permenecer en el	No, nunca	5	Mucho	Moderado	Mucho	Mucho	Moderado	Moderado	Mucho	Moderado	Sacarlo del agua (Asfixia)	Retirar las vísceras con el animal vivo	Corte de cabeza	Golpe en la cabeza			Sí	Si	Si	Sacrificio humanitario que tampoco se debía practicar, es el método por el cual se sacrifica el animal sin que pdezca dolor ni sufra	Sí	Porque los peces sienten
Masculino	36-45	Pós-graduação	Referente Nacional Zoonosis Ministerio de Salud y Protección Social Colombia	Bogotá	Sí	Son seres vivos, y como tal comparten sensaciones	4	2	5	4	5	4	4	5	2		5	Sí	Ciertamente no	Porque genera angusta, agonia y dolor en el pez	No, nunca	4	Moderado	Moderado	Mucho	Mucho	Moderado	Moderado	Moderado	Moderado	Sacarlo del agua (Asfixia)	Retirar las vísceras con el animal vivo	Corte de cabeza	Golpe en la cabeza			Sí	Indeciso o no tengo opinión	Si	Muerte sin dolor	Indeciso o no tengo opinión	no creo que se requiera una norma puntual para este tema, hay especies animales que por sus condiciones tienen un mayor grado de sufrimiento
Femenino	26-35	Superior completo	Medicina veterinaria	Bogotá	Ciertamente sí	Porque son animales	5	4	5	5	5	5	5	5	5	4	5	Sí	Ciertamente no	El hecho de pescarlo ya le genera demasiado estrés además de daños titulares. Si lo va pescar y hacer pasar por el sufrimiento, cómaselo	Sí, algunas veces por año	5	Mucho	Poco	Mucho	Moderado	Poco	Moderado	Ningún	Poco				Golpe en la cabeza			Ciertamente sí	Ciertamente sí	Si	Donde se trata de evitar al máximo el sufrimiento de los animales antes y durante el sacrificio	Ciertamente sí	Es importante regular el proceso productivo de los peces. Esto es muy importante en toda la cadena productiva.
Femenino	18-25	Superior incompleto	Estudiante ultimo semestre de medicina veterinaria	Bogotá	Sí	Por que pueden sentir los cambios y el cuerpo se puede estresar ante los medios adversos aunque su memoria es muy muy corta	3	2	5	5	5	3	4	4	4	2	5	Sí	No	Aunque no genere ningún trauma mental, el maltrato físico de los movimientos bruscos del pez puede llegar a causar dolor en el pez	No, nunca	3	Moderado	Moderado	Moderado	No sé	No sé	Moderado	Poco	Poco	Sacarlo del agua (Asfixia)						Sí	Si	No		Sí	Deben existir protocolos de sacrificio humanitario para cada especie destinada al consumo humano
Masculino	55	Pós-graduação	Profesor Asociado Universidad de La Salle	Bogotá	Indeciso / no tengo opinión	No me habia custionado anteriormente	4	1	5	4	5	4	3	5	5	2	5	Indeciso / no tengo opinión	Sí	Permite el desarrollo de un deporte y el retorno del animal a su entorno. Según información el animal continua su vida normal	Sí, sólo una vez	3	Poco	Ningún	Moderado	Poco	Ningún	Poco	Poco	Ningún	Sacarlo del agua (Asfixia)						Indeciso o no tengo opinión	No	No		Indeciso o no tengo opinión	NO me habia preguntado sobre el particular previamente
Femenino	18-25	Superior incompleto	Medicina veterinaria	Bogotá	Sí	Son seres vivos , y están en constante contacto con el medio ambiente y les afecta los cambios que se den	3	2	5	4	5	5	3	5	5	4	5	Sí	No	Porque es alterar su hábitat y fisiología	Sí, sólo una vez	3	Moderado	Poco	Mucho	Mucho	Moderado	Mucho	Mucho	Mucho					Ninguna		Sí	Si	Si	Es una manera menos cruel , sin causar dolor al animal	Sí	Porque son seres vivos y merecen ser tratados dignamente así sea en su muerte
Femenino	18-25	Superior incompleto	Estudiante de sexto semestre Medicina Veterinaria	Bogotá	Sí	Son seres sintientes como todos los animales, humanos incluídos	5	5	5	5	5	5	5	5	5	5	5	Ciertamente sí	Ciertamente no	Porque la sensación de ahogamiento en el pez será repetitiva si se considera la pesca de esa manera un hobby	Sí, sólo una vez	5	Mucho	Poco	Mucho	Mucho	Moderado	Moderado	Moderado	Moderado	Sacarlo del agua (Asfixia)	Retirar las vísceras con el animal vivo	Corte de cabeza	Golpe en la cabeza			Ciertamente sí	Si	Si	El sacrificio humanitario es aquel que permite una eutanasia para evitar el dolor del animal durante el sacrificio	Sí	Si siguen considerando los peces especies para consumo deben darles una muerte digna llevando su sufrimiento a los niveles más bajos
Femenino	18-25	Superior incompleto	Noveno semestre	Bogotá	Sí	Son seres vivos, con diferentes terminales nerviosas que les permite de una u otra manera obtener diferentes sensaciones.	4	4	5	4	5	5	3	5	5	1	5	Sí	No	Porque se le a extraído de su medio natural, sin ninguna finalidad y tal vez esto le pueda repercutir al animal ya sea en su alimentación comportamiento y demás.	No, nunca	3	No sé	Mucho	Mucho	Mucho	Mucho	Mucho	Mucho	Mucho		Retirar las vísceras con el animal vivo					Sí	Si	No		Sí	Ya que son normas que regulan y brindan un bienestar emocional al animal a la hora del sacrificio.
Femenino	18-25	Superior incompleto	estudiante de medicina veterinaria universidad de la salle Bogota Colombia	Bogotá	Indeciso / no tengo opinión	porq son seres vivos pero tinen una función zootecnica en el eslabón nutricional	3	4	5	3	5	3	3	5	5	1	5	Ciertamente sí	No	el animal sufre un estres por deficiencia respiratoria	No, nunca	2	Moderado	Poco	Moderado	Poco	Poco	Poco	Poco	Poco	Sacarlo del agua (Asfixia)		Corte de cabeza	Golpe en la cabeza			Sí	Si	No		Sí	por que es un ser vivo y por lo tanto merece respéto, y tambien por calidad de la carne
Femenino	18-25	Superior completo	Medicina Veterinaria	Bogotá	Indeciso / no tengo opinión	No se mucho acerca de este animal	1	2	5	2	5	2	No sé	2	5	1	4	Sí	No	Por bienestar	Sí, sólo una vez	4	Moderado	Poco	Mucho	Poco	Moderado	Moderado	Mucho	Moderado			Corte de cabeza	Golpe en la cabeza			Sí	Si	No		Sí	Merecen morir sin dolor
Femenino	18-25	Superior incompleto	Quinto semestre de Medicina Veterinaria	Bogotá	Ciertamente sí	Porque fisiologicamente todos los animales son capaces de sentir dolor y de generar emociones ya que estos son factores vitales para su supervivencia	5	5	5	5	5	5	5	5	5	5	5	Ciertamente sí	Ciertamente no	Porque al sacarlos del agua se van a ahogar lo cual genera un gran dolor, es como torturar al animal	No, nunca	5	Mucho	Moderado	Mucho	Mucho	Moderado	Moderado	Moderado	Moderado	Sacarlo del agua (Asfixia)		Corte de cabeza	Golpe en la cabeza			Ciertamente sí	Indeciso o no tengo opinión	No sé		Indeciso o no tengo opinión	-
Femenino	18-25	Superior incompleto	Medicina veterinaria	Bogotá	Sí	Porque deben tener un sistema nervioso y sensores que pueden ayudarlo a responder a diferentes estimulos, respuestas como miedo...	5	5	5	5	5	5	5	5	5	1	5	Sí	No	Quedan heridos	No, nunca	5	Mucho	Poco	Mucho	Mucho	Moderado	Moderado	Mucho	Moderado					Ninguna		Sí	Si	Si	Evitar que sufran los animales destinados al consumo humano y se respeten sus Derechos	Sí	Porque son animales y tambien sienten
Femenino	18-25	Superior incompleto	MEDICINA VETERINARIA	Bogotá	Ciertamente sí	Evidencia de algunos peces que reconocen a su dueño y han muerto despues de que este ha muerto. Adicionalmente cuentan con un sistema nervioso que a pesar de no ser el unico que permite que hayan sentimientos como los mencionados anteriormente, si es un mecanismo para poder responder al medio externo y los sentimientos mencionados anteriormente hacen parte de esta respuesta	5	5	5	5	5	5	5	5	5	5	5	Ciertamente sí	No	SI SE PRACTICA LA PESCA, PREFERIBLEMENTE POR MOTIVOS DE ALIMENTACION Y NO DE DIVERSION	No, nunca	5	Mucho	Moderado	Mucho	Mucho	Mucho	Mucho	Poco	Poco	Sacarlo del agua (Asfixia)		Corte de cabeza				Ciertamente sí	Ciertamente sí	Si	SACRIFICIO REDUCIENDO AL EL SUFRIMIENTO DEL ANIMAL	Ciertamente sí	SIENTEN IGUAL A LOS OTROS ANIMALES DE CONSUMO
Femenino	18-25	Superior incompleto	Estudiante de Medicina Veterinaria	Bogotá	Sí	Son seres vivos , que poseen un sistema nervioso desarrollado ,que aunque no son mamíferos como nosotros , poseen sistemas biológicos parecidos , que les permiten tener ciertas emociones.	4	1	5	5	5	4	4	5	5	1	5	Ciertamente sí	No	Me parece que es un acto de crueldad, hacer que el pez sienta angustia por respirar , ademas de causarle daño físico, es un acto típico de los humanos que sienten placer al hacer sufrir a otro ser vivo ( sea humano o no) . No le veo ninguna lógica sacar un pez u otro animal de su medio para verlo , maltratarlo y volverlo a introducir, después que se le ha causado daño.	No, nunca	4	No sé	Ningún	Moderado	Mucho	Poco	Ningún	Poco	Ningún	Sacarlo del agua (Asfixia)						Ciertamente sí	Indeciso o no tengo opinión	Si	Es sacrificar a un animal sea para consumo humano o no , usando alguna técnica que le cause el mínimo sufrimiento o dolor al animal.	Ciertamente sí	Como explique anteriormente, son seres vivos que sienten dolor y ciertas emociones y por esto se deben tratar con respeto, si se van a sacrificar por alguna razón se les debe y tiene que causar el mínimo sufrimiento.
Femenino	18-25	Superior completo	Termine décimo semestre	Bogotá	Sí	Todo ser vivo lo hace	4	4	5	4	5	4	4	4	4	4	5	Sí	No	Causa sufrimiento al animal. Se saca de su medio para propiciarle falta de oxígeno, asfixia, no es divertido	Sí, sólo una vez	5	Mucho	Moderado	Mucho	Moderado	Moderado	Moderado	Moderado	Moderado	Sacarlo del agua (Asfixia)	Retirar las vísceras con el animal vivo	Corte de cabeza	Golpe en la cabeza			Sí	Si	Si	Propiciarle a un animal un sacrificio en ausencia de dolor, sufrimiento, stress, o cualquier otro desencadenante que afecte el estado normal del animal.	Sí	Porque como todo ser vivo, son animales sintientes
Femenino	18-25	Médio completo	Estudiante Medicina Veterinaria Segundo semestre	Bogotá	Ciertamente sí	Todos los animales sienten, es obvio que al igual que los perros, gatos, etc, sienten	5	5	5	5	5	5	5	5	5	5	5	Sí	No	Al ser pescados, los animales terminan heridos.	Sí, algunas veces por año	5	Moderado	Ningún	Mucho	Mucho	Moderado	Mucho	Mucho	Moderado	Sacarlo del agua (Asfixia)	Retirar las vísceras con el animal vivo	Corte de cabeza	Golpe en la cabeza			Ciertamente sí	No	No		Ciertamente no	Loi
Femenino	18-25	Superior incompleto	estudiante de medicina veterinaria	Bogotá	Ciertamente sí	responden a estímulos externos	5	5	5	5	5	5	5	5	5	5	5	Sí	No	ya que es sacado de su habitad natural causándoles dolor	Sí, sólo una vez	4	Mucho	Mucho	Mucho	Mucho	Moderado	Moderado	Mucho	Moderado	Sacarlo del agua (Asfixia)		Corte de cabeza	Golpe en la cabeza			Sí	Si	Si	sacrificar animales para el beneficio propio con la utilizacion de buenas practicas	Sí	ya que igualmente son seres vivos que nacen crecen y se reproducen como cualquier otro
Femenino	18-25	Médio completo	Estudiante, quinto semestre	Bogotá	Ciertamente sí	Porque es un ser vivo	5	5	5	5	5	5	5	5	5	No sé	5	Ciertamente sí	Ciertamente no	Porque eso también puede generar estrés para ellos, además de lesiones por el anzuelo.	Sí, sólo una vez	5	Mucho	Ningún	Mucho	Mucho	Ningún	Poco	Moderado	Ningún	Sacarlo del agua (Asfixia)		Corte de cabeza	Golpe en la cabeza			Ciertamente sí	Ciertamente sí	No		Ciertamente sí	Porque son seres vivos, y si es necesario utilizarlos para el consumo, que sea tratando de generar el menor dolor y estrés posible.
Femenino	18-25	Superior incompleto	estudiante de medicina veterinaria	Bogotá	Sí	Por que son seres vivos	3	3	5	4	5	4	4	3	3	2	5	Sí	Sí	Por que se devuelve el pez a su habitad natural	No, nunca	3	Mucho	Moderado	Mucho	Mucho	Moderado	Moderado	Moderado	Moderado	Sacarlo del agua (Asfixia)						Sí	Si	No		Sí	no se
Femenino	18-25	Superior incompleto	medico veterinario	Bogotá	Ciertamente sí	porque pueden percibir cualquier perturbacion en su medio	5	5	5	5	5	5	5	5	5	5	5	Sí	Ciertamente no	ningun animales debe ser manipulado por diversión ya que ellos sientes igual que todos	No, nunca	1	Poco	Ningún	Poco	Moderado	Ningún	Ningún	Poco	Ningún	Sacarlo del agua (Asfixia)	Retirar las vísceras con el animal vivo					Sí	Si	No		No	.......
Femenino	18-25	Superior incompleto	Estudiante de Bacteriología y Laboratorio Clinico	Bogotá	Sí	son seres vivos con un sistema nervioso capaz de sentir sensaciones	2	2	5	3	5	3	3	4	4	4	4	Sí	No	es un sufrimiento sacar al animal de su habitad sin ningún sentido	No, nunca	3	Mucho	Poco	Mucho	Moderado	Moderado	Moderado	Mucho	Mucho	Sacarlo del agua (Asfixia)						Sí	Si	Si	es la formar de morir de una manera digna y sin dolor	Sí	son seres vivos como otros animales que ya están incluidos en las formas de sacrificio humanitario
Femenino	18-25	Superior incompleto	Estudiante medicina veterinaria	Bogotá	Sí	Porque son seres vivientes y por ello debe sentir sierro grado de "sentimientos"	3	3	5	5	5	4	4	4	4	4	4	Sí	No	Porque va en contra de sus vidas al igual algún grado de sufrimiento tendrán y no estoy de acuerdo	No, nunca	4	Mucho	Moderado	Mucho	Mucho	Moderado	Moderado	Moderado	Moderado	Sacarlo del agua (Asfixia)		Corte de cabeza	Golpe en la cabeza			Sí	Si	No		Sí	Pues deben estar porque son para consumo y así como ay para los demás también para ellos
Masculino	18-25	Superior incompleto	Medicina veterinaria	Bogotá	Sí	El miedo es una respuesta natural ante el peligro, es un mecanismo de defensa que ha evolucionado a través del tiempo y la evolución, me queda en duda la sensación de alegria en los peces, pero de seguro la sensación de placer por endorfinas debe existir en ellos tambien, dolor también ya que poseen un sistema nervioso.	4	2	5	5	5	5	4	5	5	1	5	Sí	Ciertamente sí	Es una actividad deportiva en la cual el animal no muere, sí sistema inmune posee buena respuesta ante infecciones en heridas y su capacidad de regenerar tejido injuriado es alta, por lo tanto es una actividad cruelmente aceptable	Sí, algunas veces por año	3	Moderado	Ningún	Moderado	Moderado	Ningún	Poco	Moderado	Poco	Sacarlo del agua (Asfixia)	Retirar las vísceras con el animal vivo		Golpe en la cabeza			Sí	Ciertamente sí	Si	Es un sacrificio en el cual se procura generar en lo mínimo la sensación de dolor, miedo u angustia al animal, manejándolo con respeto y de acuerdo a su comportamiento etiologico	Ciertamente sí	Ya que están dando sus vidas involuntariamente para la alimentación del ser humano, la naturaleza es cruel, pero eso no significa que nosotros debamos serlo
Femenino	18-25	Superior incompleto	Estudiante de Medicina Veterinaria sexto semestre	Bogotá	Sí	Porque si no lo sintieran cuando se sienten amenazados porque huyen?	5	5	5	5	5	5	5	5	5	5	5	Sí	No	Porque al sacarlos del agua ellos se ahogan eso les debe causar angustia, tambien algunas veces son heridos	No, nunca	5	Mucho	Mucho	Mucho	Mucho	Mucho	Mucho	Mucho	Mucho	Sacarlo del agua (Asfixia)						Sí	Si	Si	Es una forma de sacrificio evitando el sufrimiento de los animales	Sí	Porque todos son seres vivos y merecen vivir y morir dignamente
Masculino	36-45	Pós-graduação	Zootecnista	Bogotá	Sí	El miedo es un estimulo de supervivencia.	3	2	5	4	4	3	2	3	3	2	4	Sí	Indeciso / no tengo opinión	Se permite que el animal siga cumpliendo su función en el ecosistema	No, nunca	3	Moderado	Poco	Moderado	Mucho	Moderado	Moderado	Poco	Poco	Sacarlo del agua (Asfixia)	Retirar las vísceras con el animal vivo	Corte de cabeza	Golpe en la cabeza		Hielo	Sí	Si	Si	Disminuir al máximo el sufrimiento del animal al momento del sacrificio, insensibilizando al animal y disminuyendo el tiempo de sacificio	Sí	Por bienestar animal, calidad del producto, sanidad y salud publica.
Femenino	18-25	Superior incompleto	Estudiante Medicina Veterinaria	Bogotá	Ciertamente sí	Poseen un sistema nervioso.	5	1	5	5	5	5	5	5	5	1	5	Ciertamente sí	Ciertamente no	Es un sufrimiento innecesario que se somete al pez por pura diversión. Jamás ha de ser grato tener la sensación de falta de oxígeno en el organismo.	Sí, sólo una vez	5	Mucho	Poco	Mucho	Moderado	No sé	Poco	No sé	No sé	Sacarlo del agua (Asfixia)	Retirar las vísceras con el animal vivo	Corte de cabeza	Golpe en la cabeza			Ciertamente sí	Ciertamente sí	No		Ciertamente sí	Siguen siendo seres vivos ¿por qué darles preferencia a unos y a otros no?
Femenino	18-25	Médio completo	ESTUDIO MEDICINA VETERINARIA Y ESTOY EN SEGUNDO SEMESTRE	Bogotá	Sí	TAMBIEN SON SERES VIVOS	No sé	4	5	5	5	4	5	4	5	No sé	5	Ciertamente sí	Sí	TAMBIEN SIENTEN	No, nunca	5	No sé	No sé	No sé	No sé	No sé	No sé	No sé	No sé					Ninguna		No	Ciertamente no	No		No	NO SE
Femenino	18-25	Superior incompleto	10 semestre	Bogotá	Sí	Por qué pueden percibir la presencia y cuando algo no está bien se logra entender	3	2	5	No sé	5	2	3	4	4	No sé	No sé	Sí	Indeciso / no tengo opinión	No se	Sí, sólo una vez	2	Mucho	Moderado	Mucho	Mucho	Moderado	Mucho	Moderado	Poco	Sacarlo del agua (Asfixia)			Golpe en la cabeza			Sí	Indeciso o no tengo opinión	Si	Que los procesos usados en e. La ridículos sean los menos dolorosos para el animal	Sí	No tengo idea
Masculino	18-25	Superior incompleto	10 semestre	Bogotá	Ciertamente sí	tienen un sistema nervioso que permite sentir sensaciones	4	2	5	5	5	3	4	4	4	1	4	Ciertamente sí	Indeciso / no tengo opinión	me es indiferente	No, nunca	4	Poco	Poco	Mucho	Poco	Moderado	Moderado	Poco	Poco	Sacarlo del agua (Asfixia)			Golpe en la cabeza			Ciertamente sí	Ciertamente sí	No		Indeciso o no tengo opinión	no conozco
Femenino	18-25	Superior incompleto	Estudiante, universidad de la salle, medicina veterinaria.	Bogotá	Sí	poseen sistema nervioso, son seres vivos que se relacionan con otros, sienten dolor y por ende desarrollan la capacidad de sentir miedo y evitar el peligro detectando amenazas externas. personalmente pienso que todos los seres vivos experimentan emociones y sentimientos ya sea con el fin de supervivencia o simplemente un instinto.	5	5	5	5	5	5	5	5	5	5	5	Sí	No	por diversión ninguna agresión es aceptable, al sacarlos de el agua se les impide respirar.	No, nunca	5	Mucho	Moderado	Mucho	Mucho	Moderado	Moderado	Mucho	Moderado					Ninguna		Sí	Indeciso o no tengo opinión	No		Indeciso o no tengo opinión	no e oído hablar del tema.
Femenino	18-25	Superior incompleto	Estudiante medicina veterinaria	Bogotá	Sí	Tiene las conexiones cerebrales para almenos sentir miedo y dolor. Estudios lo demuestran.	4	3	3	4	5	4	3	4	4	4	5	Sí	Indeciso / no tengo opinión	Dependiendo al grado de lesiones, dolor y estrés causadas sería aceptable o no.	No, nunca	5	Mucho	No sé	Mucho	Mucho	Poco	Moderado	Poco	Poco	Sacarlo del agua (Asfixia)		Corte de cabeza	Golpe en la cabeza			Sí	Si	Si	Sacrificio (muerte por causa justificada) de manera que el animal tenga nulo o el menor sufrimiento posible.	Sí	Son animales.
Femenino	18-25	Superior completo	Medicina veterinaria	Bogotá	Indeciso / no tengo opinión	Por tener cierto tipo de sistema nervioso primitivo pueden sentir dolor, y por lo tanto debe considerarse sufrimiento. El miedo podria confundirse con el instinto de fuga hacia un depredador y evacion de la muerte. Pero considero totalmente cierto que pueden sentir dolor y sufrimiento.	4	2	5	4	5	4	4	5	5	2	5	Ciertamente sí	Ciertamente no	No tiene ningún sentido causar sufrimiento a un animal simplemente por satisfacer la diversion y entretenimiento de un ser humano..	Sí, sólo una vez	4	Mucho	Moderado	Moderado	No sé	Poco	Moderado	Moderado	Moderado	Sacarlo del agua (Asfixia)	Retirar las vísceras con el animal vivo					Sí	Ciertamente sí	Si	Es provocar la muerte de un animal de tal forma que sea un proceso atraumático, evitando el sufrimiento, llevando a termino la vida del animal de la mejor forma posible. Alejado de otros animales, usando métodos de sacrificio con insensibilizacion pr	Ciertamente sí	Por su capacidad para sentir dolor y sufrimiento, y por ser un ser vivo que siente.
Femenino	36-45	Pós-graduação	Docente	Bogotá	Ciertamente no	Por q no tienen un sistema nervioso tan evolucionado	4	4	5	4	4	3	1	3	4	1	4	Sí	No	Hay q dejarlos en el habitadt de ellos	No, nunca	3	No sé	Moderado	Mucho	Mucho	Mucho	Mucho	Mucho	Mucho	Sacarlo del agua (Asfixia)						Sí	Si	No		Sí	Son animales q merecen respeto
Masculino	26-35	Superior completo	independiente	Bogotá	Ciertamente sí	Por que son animales sensitivos	5	4	5	5	5	5	5	5	5	4	5	Ciertamente sí	Ciertamente no	Por que hay sufrimiento laseraciones y dolor	Sí, algunas veces por año	5	Moderado	Poco	Mucho	Moderado	Poco	Moderado	Moderado	Poco	Sacarlo del agua (Asfixia)	Retirar las vísceras con el animal vivo	Corte de cabeza	Golpe en la cabeza			Ciertamente sí	Si	No		Ciertamente sí	Por que son seres vivos
Femenino	18-25	Superior incompleto	Medicina veterinaria	Bogotá	Indeciso / no tengo opinión	No conozco el tema específicamente etologia	4	4	5	5	5	4	4	4	5	3	4	Sí	Ciertamente no	No considero que esa actividad tenga en cuenta el bienestar de os animales si no sólo diversión humana y no se tiene en cuenta el sufrimiento de los peces	No, nunca	3	Moderado	Ningún	Mucho	No sé	Moderado	Poco	Moderado	Poco	Sacarlo del agua (Asfixia)						Indeciso o no tengo opinión	Si	No sé		Sí	Porque al igual que los otros animales ellos también lo son
Femenino	36-45	Médio completo	Estudiante Medicina Veterinaria	Bogotá	Sí	Todos los seres vivos podemos sentir cualquier tipo de emoción	No sé	No sé	5	4	5	4	3	4	4	2	4	Sí	No	Es como si a uno lo pusieran en un cuarto lo aterrorizaran, lo dejaran sin aire y lo dejaran salir bien! Ojo por ojo	Sí, sólo una vez	4	Mucho	Poco	Mucho	Mucho	No sé	Moderado	Mucho	Poco	Sacarlo del agua (Asfixia)			Golpe en la cabeza			Sí	Si	No		Sí	Son seres vivos y toca darles lo mejor antes de morir
Masculino	26-35	Superior completo	medico veterinario	Bogotá	Sí	porque de niño tuve peces de mascotas y una vez hice un experimento, cuando les ponia musica clasica se iban al fondo del acuario y reposaban sobre las piedras tranquilamente, cuando les ponia musica pesada se asustaban y se movian desesperadamete de un lado al otro dentro del acuario, tambien les hacia gestos con la boca desde arriba y ellos acudian a la superficie del agua, esto demuestra que t…	2	2	5	2	5	2	3	3	3	1	4	Ciertamente sí	No	porque la unica razon para sacrificar un animal es la alimentacion, sea una vaca, sea un cerdo o cualquier animal de produccion, por eso hoy en dia los protocolos en plantas de beneficio hablan de los procesos de insensibilizacion, donde se realiza un procedimiento en el animal, efectivo en la prevencion de dolor durante el proceso de sacrificio, de lo contrario, es maltrato animal, es como pregu…	No, nunca	3	Mucho	Poco	Mucho	Moderado	Poco	Moderado	Moderado	Moderado	Sacarlo del agua (Asfixia)					Anestesia	Ciertamente sí	Si	No		Ciertamente sí	Porque los seres humanos debemos demostrar nuestro nivel de evolucion y nuestra inteligencia superior con actos como estos, no necesariamente todos debemos ser vegetarianos, pero si vamos a sacrificar un animal que sea exclusivamente para nuestra alimentacion, como lo hacen los animales en la vida silvestre, ellos cuando matan a su presa usan la forma mas rapida y menos dolorosa para matarlos, es…
Femenino	18-25	Superior incompleto	Estudiante de medicina veterinaria 10 semestre	Bogotá	Ciertamente sí	Son seres vivos con sentidos y capacidad de percepción	5	4	5	5	5	5	4	5	5	4	5	Ciertamente sí	No	No veo el porque hacerlo si no seran para consumo	No, nunca	4	Moderado	Poco	Mucho	No sé	No sé	Moderado	Moderado	Poco	Sacarlo del agua (Asfixia)			Golpe en la cabeza			Ciertamente sí	Ciertamente no	Si	Consiste en evitar al minimo en sufrimiento del animal al momento del sacrificio	Sí	Es deber del hombre garantizar el bienestar de cada una de las especies y evitar en lo minimo su sufrimiento
Masculino	18-25	Superior incompleto	estudiante noveno semestre de medicina veterinaria	Bogotá	Sí	por simple instinto y al ver algunas de sus reacciones al estar cerca a ellos	3	5	3	3	3	3	3	3	3	5	3	Sí	Ciertamente no	se ve en su comportamiento	Sí, sólo una vez	3	Moderado	Mucho	Mucho	Mucho	Poco	Moderado	Moderado	Moderado	Sacarlo del agua (Asfixia)			Golpe en la cabeza			Sí	Si	Si	es la manera en que se le quita la vida a un animal de tal manera que no sienta dolor y ademas que no sufra en el momento en que se realiza este proceso	Sí	por que también sienten y tienen emociones
Femenino	18-25	Superior incompleto	segundo semestre	Bogotá	Indeciso / no tengo opinión	porque son seres vivos y pienso que además de sufrir, deben tener diferentes emociones como cualquier animal	5	4	5	5	5	5	5	5	5	5	5	Ciertamente sí	Ciertamente no	porque no lo deberían coger como un deporte, no se debe jugar con la vida de un animal, si se pesca deberá tener otros fines, no solamente en tomarlo como un deporte y hacerlo un juego para el hombre	No, nunca	5	Mucho	Moderado	Mucho	Mucho	Mucho	Mucho	Mucho	Mucho	Sacarlo del agua (Asfixia)						Ciertamente sí	Indeciso o no tengo opinión	No		Indeciso o no tengo opinión	no estoy muy enterada del sacrificio humanitario, debo investigar al respecto
Masculino	18-25	Superior incompleto	9 semestre de medicina veterinaria	Bogotá	Ciertamente sí	tienen sistema nervioso sensorial que permite interactuar con su ambiente y entre ellos, por lo tanto son capaces de sentir; esa capacidad de sentir les permite huir del peligro o sentirse a salvo	5	3	5	5	5	5	5	5	5	3	5	Ciertamente sí	Indeciso / no tengo opinión	me cuesta entender el deporte de la pesca como tal; sin embargo puede considerarse que es un sufrimiento innecesario.	No, nunca	4	Moderado	Poco	Moderado	Moderado	Moderado	Poco	Poco	Poco	Sacarlo del agua (Asfixia)	Retirar las vísceras con el animal vivo	Corte de cabeza				Sí	Indeciso o no tengo opinión	Si	forma de sacrificio que brinda el menor dolor y sufrimiento posible en el momento de sacrificio animal	Sí	Entre mas éticos y responsables seamos con nuestros actos humanos, estaremos mas en armonía con nuestro mundo; evitar el sufrimiento animal para el consumo humano nos separaría de ser animales a un ser superior
Masculino	36-45	Pós-graduação	Médico Veterinario - Patólogo	Bogotá	Sí	Todo ser vivo vertebrado puede sentir angustia y dolor.	5	No sé	5	5	5	5	4	5	5	No sé	No sé	Sí	No	Se generan lesiones en los peces, sin que se sepan cueles puedan ser las consecuencias de esto una vez liberados.	Sí, sólo una vez	3	Moderado	Mucho	Mucho	Mucho	Mucho	Mucho	Moderado	Mucho	Sacarlo del agua (Asfixia)	Retirar las vísceras con el animal vivo	Corte de cabeza	Golpe en la cabeza			Sí	Si	No		Sí	No se debe ser indolente.
Masculino	46-55	Pós-graduação	Docencia e investigación, prestación de servicios veterinarios en grandes animales.	Bogotá	Sí	Es la manera de poder sobrevivir en el medio. Si no se asusta del tiburón, se vuelve su cena.	3	2	5	3	3	2	2	3	3	2	3	Sí	Indeciso / no tengo opinión	No le veo la necesidad. Los seres humanos nos podemos divertir de otra manera. Considero que teniendo la capacidad espiritual que tenemos, nuestra relación con los animales debe ser de responsabilidad y amabilidad. Si bien es cierto que de algunos animales obtenemos nuestro alimento, eso no nos autoriza a no tratarlos con respeto.	Sí, sólo una vez	2	No sé	Ningún	Ningún	Ningún	Ningún	Ningún	Poco	Ningún	Sacarlo del agua (Asfixia)						Sí	No	No		No	Ese rótulo al tipo de sacrificio se vuelve activismo para algunas personas con tendencia a radicalizar los asuntos. Más que incluirlo en una legislación, se debe trabajar por que las personas seamos más humanas y expresemos nuestro potencial noble. En ese momento los proceso que se lleven a cabo van a garantizar el respeto hacia los seres vivos con los que compartimos esta realidad física, que de…
Masculino	55	Pós-graduação	MÉDICO VETERINARIO PATÓLOGO.	Bogotá	Ciertamente sí	PORQUE SON SERES VIVOS.	5	2	5	5	5	4	3	4	4	2	5	Ciertamente sí	No	PORQUE CAUSA UN TRAUMA A LOS ANIMALES AL SACARLOS DE SU HABITAT EN CONTRA DE SU VOLUNTAD ASÍ LO DEVOLVAMOS AL AGUA.	Sí, sólo una vez	3	Mucho	Mucho	Mucho	Mucho	Mucho	Mucho	Mucho	Mucho	Sacarlo del agua (Asfixia)						Ciertamente sí	Ciertamente sí	No		Ciertamente sí	YA QUE LOS CONSUMIMOS SE LES DEBE OFRECER EL MÍNIMO DE RESPETO Y CONSIDERACIÓN COMO A LAS OTRAS ESPECIES QUE CONSUMIMOS
Femenino	18-25	Superior incompleto	estudiante medicina veterinaria 10 semestre	Bogotá	Sí	varios estudios debaten esto algunos dicen que no sientes, por no poseer neocortex, pero otros investigadores han encontrado que poseen nociceptores, creo que debemos partir simplemente del miedo ya sea para ocultarse , poseen camuflaje,otros tienes colores vistosos que dicen no me toques soy peligroso te puedo envenenar causar dolor en fin o huyen.	4	3	5	4	5	5	4	5	5	4	5	Ciertamente sí	No	si pescas, lo sacas de tu ambiente le generas un estrés, si ya es para un alimento tiene un fin beneficio pescador consumo o venta tiene beneficio económico para este, si solo se pesca y se devuelve al mar para que generar ese estrés al animal.	Sí, algunas veces por año	5	Moderado	Poco	Mucho	Moderado	Poco	Poco	Mucho	Poco	Sacarlo del agua (Asfixia)	Retirar las vísceras con el animal vivo	Corte de cabeza	Golpe en la cabeza			Sí	Ciertamente sí	Si	es generar las mejores condiciones para el sacrificio disminuyendo por completo el dolor o sufrimiento que se va generar, se busca un bienestar ya que este animal va a ofrecer carne etc lo mínimo es darle una muerte digna	Sí	son animales que sienten, que no solo es sacrificar un montón y ya se debe crear normativas porque a veces este sacrificio a veces se vuelve inhumano ya sea con los tiburones sacrificarlos por la aleta y ya botarlo al mar como si nada
Masculino	46-55	Pós-graduação	Investigación en bienestar animal en bovinos	Bogotá	Sí	Para seguir en el camino de la civilización del homo sapiens sapiens, es indispensable mejorar las relaciones con los demás animales en todos los aspectos.	5	4	5	5	5	5	5	5	5	4	5	Sí	Indeciso / no tengo opinión	Es una obligación del hombre mejorar las condiciones de vida de los demás seres vivos	Sí, sólo una vez	4	Moderado	Mucho	Moderado	Mucho	Mucho	Mucho	Mucho	Mucho	Sacarlo del agua (Asfixia)	Retirar las vísceras con el animal vivo	Corte de cabeza	Golpe en la cabeza		Aplicación de CO2 en el agua	Sí	Si	Si	Sacrificar un animal con el menor grado de sufrimiento para él.	Ciertamente sí	Por ser animales sintientes
Femenino	18-25	Superior incompleto	X semestre	Bogotá	Sí	son seres vivientes; el que no lo expresen de forma reconocibles para los humanos no los exime de estas emociones	No sé	No sé	No sé	No sé	No sé	No sé	No sé	No sé	No sé	No sé	No sé	Sí	Indeciso / no tengo opinión	el sacarlo de su medio natural, sumado a la forma de atraparlo, implica esteres para el animal	Sí, sólo una vez	3	Moderado	Poco	Moderado	Mucho	Poco	Moderado	Moderado	Moderado					Ninguna		Ciertamente sí	Ciertamente sí	No		Ciertamente sí	porque son seres vivientes que sienten
Femenino	26-35	Superior incompleto	Medicina veterinaria	Bogotá	Sí	El comportamiento que muestran algunos al momento de acercarse a una pecera.. algunos tienden a esconderse, otros solo quieren ser curisos.	5	4	5	5	5	5	4	5	5	2	5	Sí	No	Igual le estamos causando estres asì sea por unos minutos. Lo ideal seria que no pasaran por ninguna situación de estres	No, nunca	4	Mucho	Moderado	Mucho	Moderado	Moderado	Moderado	Moderado	Moderado					Ninguna		Sí	No	Si	Sacrificio del animal evitando o disminuyendo el sufrimiento de este.	Ciertamente sí	Son seres vivos
Femenino	18-25	Superior incompleto	Estudiante Medicina Veterinaria	Bogotá	Ciertamente sí	Tambien son seres vivos, y teniendo en cuenta que nos encontramos en un proceso de formación en en que trabajamos para aliviar el dolor de los animales, ciertamente sienten dolor	3	3	5	4	5	5	4	5	5	1	4	Sí	Indeciso / no tengo opinión	Porque si los pescan y los sueltan inmediatamente no va a causar ningun daño al pez	No, nunca	4	Moderado	Ningún	Mucho	Mucho	Ningún	Ningún	Mucho	Mucho				Golpe en la cabeza			Sí	Si	Si	Es el metodo mas humano para quitarle la vida a los animales destinados para el consumo humano, generando el dolor menos posible a ña hora de la muerte del animal	Sí	Porque tambien son seres vivos en los cuales su sistema nervioso tambien poseen receptores de dolor por esta simple razon deben ser sacrificados de la manera mas humana
Femenino	26-35	Superior incompleto	Medicina veterinaria	Bogotá	Sí	Tienen un sistema nervioso	5	5	5	5	5	5	5	5	5	5	5	Sí	Sí	Para no acabar con las especies	Sí, sólo una vez	4	Moderado	Mucho	Mucho	Mucho	Mucho	Mucho	Moderado	Mucho	Sacarlo del agua (Asfixia)	Retirar las vísceras con el animal vivo	Corte de cabeza	Golpe en la cabeza			Sí	Ciertamente no	Si	Es una forma de hacer morir a un animal enfermo sin causarle sufrimiento	Sí	Porque tienen capacidad para sentir dolor y la forma para sacrificarlos no es la mas correcta
Femenino	18-25	Superior incompleto	Tesis medicina veterinaria	Bogotá	Sí	Se alejan cuando están en la mira de su depredador. No creo que sea instinto entre otras causas	5	3	5	5	5	5	4	5	5	2	5	Sí	No	Son seres vivos que necesitan del agua para respirar (transformar H2O en oxigeno a través de su sistema respiratorio) es como si a nosotros se nos privara del aire por placer de los demás, por "deporte". Por lo menos que sea algo justificable (cadena alimenticia) y con respeto hacia este ser vivo, pero por deporte y placer? No se justifica.	No, nunca	4	Mucho	Moderado	Mucho	Mucho	Moderado	Moderado	Mucho	Mucho	Sacarlo del agua (Asfixia)	Retirar las vísceras con el animal vivo					Sí	Si	No		Sí	En 3 palabras: son seres vivos... A buen entendedor pocas palabras, todo ser vivo tiene derecho al NO maltrato y a la calidad d vida. Los vertebrados estan compuestos por sistemas y en estos se encuentran organos igual que en el humano y asi como este un sistema nervioso que le permite captar toda señal de dolor, en las demás especies existen señales de nocicepcion que le permiten saber ya sea po…
Masculino	18-25	Superior incompleto	Estudiante de Medicina Veterinaria	Bogotá	Sí	Al igual que otros animales, este presenta este tipo de emociones	5	4	5	5	5	5	5	5	5	5	5	Ciertamente sí	No	Puede causar una enfermedad o estado de estrés para el animal	Sí, sólo una vez	5	Mucho	Mucho	Mucho	Mucho	Moderado	Mucho	Mucho	Moderado		Retirar las vísceras con el animal vivo					Ciertamente sí	Si	Si	Es sacrificar a los animales sin que estos tengan un alto nivel de sufrimiento.	Ciertamente sí	Son animales que al igual los otros sienten, donde no puede importar el potencial de umbral de la especie.
Femenino	18-25	Superior incompleto	Estudiante medicina veterinaria	Bogotá	Ciertamente sí	Por que son seres vivos el solo hecho de que cuando un humano se acerca ellos se esconden por temor y protegen a sus bebes	5	5	5	5	5	5	5	5	5	3	5	Ciertamente sí	No	Por que al cogerlo ya esta lastimado por el anzuelo y cuando lo suelten de igual va a morir	Sí, sólo una vez	5	Mucho	Poco	Mucho	Mucho	Moderado	Moderado	Moderado	Moderado	Sacarlo del agua (Asfixia)	Retirar las vísceras con el animal vivo	Corte de cabeza	Golpe en la cabeza			Ciertamente sí	Si	No		Sí	No se que es
Femenino	18-25	Superior incompleto	Estudiante de décimo semestre de medicina veterinaria	Bogotá	Indeciso / no tengo opinión	Son animal Y está demostrado que son seres sintientes	5	No sé	5	5	5	5	5	5	5	No sé	5	Indeciso / no tengo opinión	Indeciso / no tengo opinión	No se	Sí, sólo una vez	5	Moderado	Moderado	Moderado	Moderado	Moderado	Moderado	Moderado	Moderado	Sacarlo del agua (Asfixia)		Corte de cabeza	Golpe en la cabeza			Indeciso o no tengo opinión	Si	Si	Es la forma de sacrificar a un animal evitando dolor y sufrimiento hacia a el, consiguiendo una muerte digna	Sí	Son seres vivos, y a pesar de no desmontará expresiones físicas o sonoras, no significa q no merezcan una manera digna de morir
Femenino	26-35	Superior incompleto	Medicina Veterinaria	Bogotá	Sí	Porque son seres vivos que se relacionan con el espacio que los rodea; ademas poseen organos y estructuras inervadas que los hace percibir el dolor.	5	5	5	5	5	5	5	5	5	5	5	Ciertamente sí	No	Es una practica cruel y sin sentido, la pesca sirve de sustento a pobladores locales y como fuente de proteina para la poblacion pero en equilibrio con la conservacion del medio ambiente y los animales. Pescar para jugar, hacer sufrir los animales y estresarlos es absurdo.	No, nunca	3	Mucho	Moderado	Mucho	Mucho	Mucho	Mucho	Moderado	Moderado	Sacarlo del agua (Asfixia)	Retirar las vísceras con el animal vivo					Ciertamente sí	Ciertamente sí	Si	Es conferirle al animal que como el hombre es un ser viviente con emociones y sentimientos de dolor, miedo, felicidad; las caracteristicas de un ser humano. Para evitarle sufrimiento y dolor innecesario.	Sí	Por que los peces no deben ser excluidos de los derechos otorgados a los demas animales que tambien son para el consumo o como animales de compania.
Femenino	26-35	Pós-graduação	Profesora universitaria	Bogotá	Sí	Sus reacciones se pueden notar, incluso cuando son perturbados ligeramente en un acuario por la irrupción de la comida	4	1	5	5	5	4	2	5	5	1	5	Sí	No	Es innecesario	No, nunca	2	No sé	Poco	Mucho	Poco	Poco	Poco	Moderado	Poco	Sacarlo del agua (Asfixia)	Retirar las vísceras con el animal vivo	Corte de cabeza	Golpe en la cabeza			Sí	Si	No		Sí	Es aterrador ver cómo sacrifican a los peces y continúan teniendo respuestas sensitivas
Femenino	18-25	Superior incompleto	Medicina veterinaria	Bogotá	Sí	Porque pienso que al ser seres vivos pueden sentir diferentes tipos de emociones	4	3	5	4	5	4	3	4	5	4	5	Sí	Ciertamente sí	Porque no van a llevarlos a la muerte pero, si les causa sufrimiento en el momento que no pueden respirar.	No, nunca	4	Mucho	Poco	Mucho	Mucho	Poco	Moderado	Moderado	Moderado	Sacarlo del agua (Asfixia)						Indeciso o no tengo opinión	Si	No		Sí	Porque son seres vivos que sienten
Masculino	46-55	Pós-graduação	profesor	Bogotá	Sí	Debido a que poseen un sistema nervioso complejo que les permite tener consciencia, es decir, tiene la capacidad de sentir placer y dolor.	4	1	5	5	5	4	4	5	5	1	5	Sí	No	Porque tal práctica les causa sufrimiento.	No, nunca	4	Mucho	Poco	Mucho	Mucho	Poco	Poco	Mucho	Poco	Sacarlo del agua (Asfixia)			Golpe en la cabeza			Sí	No	Si	Un sacrificio que no causa dolor.	Sí	Porque merecen no sufrir.
Femenino	18-25	Médio completo	Estudiante de Medicina Veterinaria. Curso 7°	Bogotá	Ciertamente sí	Por que ellos al igual que nosotros sienten estímulos como dolor, alegría, hambre, etc... y estos animales también están por algo en el planeta no solo para nuestro consumo pienso que debería haber un control de la pesca.	3	5	5	4	5	5	5	5	5	1	5	Ciertamente sí	No	Por que cuando hacen estas practicas no solo afectan a los peces sino a los arrecifes que estos llevan años creciendo y con las lanchas y barcos las rompen y afectan las otras especies que están al rededor y le generan un trauma al pez.	Sí, sólo una vez	5	Moderado	Mucho	Mucho	Ningún	Mucho	Mucho	Mucho	Mucho	Sacarlo del agua (Asfixia)						Ciertamente sí	Ciertamente sí	No		Ciertamente sí	Por que actual mente no se tiene en consideración el bienestar de los peces. por que las personas que realizan esto no tienen conocimiento sobre el dolor de los peces.
Femenino	18-25	Superior completo	Medico Veterinario	Bogotá	Ciertamente sí	poseen un cerebro y sistema nervioso central que integrados funcionan para codificar las cosas que perciben en su entorno, quizás no procesen el miedo de la misma forma que el ser humano pero ciertamente sienten.	5	5	5	5	5	5	5	5	5	5	5	Sí	Ciertamente no	porque son seres sintientes, seres vivos, y nosotros como seres humanos estamos diseñados y tenemos la responsabilidad de velar por el bienestar de los animales, ademas de ello todo animal tiene derecho a estar libre de dolor y sufrimiento, por lo tanto todo sacrificio debe incluir normal que vayan a favor del bienestar animal.	No, nunca	5	Mucho	Mucho	Mucho	Moderado	Mucho	Mucho	Mucho	Mucho	Sacarlo del agua (Asfixia)			Golpe en la cabeza		Hielo	Sí	Si	Si	es el sacrificio en el cual se contempla el bienestar animal	Ciertamente sí	ya lo respondí en preguntas anteriores
Femenino	18-25	Superior incompleto	estudiante medicina veterinaria sexto semestre	Bogotá	Ciertamente sí	son seres sintientes, tienes sistemas nerviosos complejos necesarios para sobrevivir en un ambiente en donde los sentidos son de gran importancia para conseguir alimento, evitar ser predados y aparearse. Las emociones son una consecuencia de su existencia como animales sociables y la evolución comportamental, el miedo, la alegria... son reacciones biológicas que cumplen un propósito evolutivo. No…	5	3	5	5	5	5	5	5	5	3	5	Ciertamente sí	Ciertamente no	No es ético maltratar a un animal con fines innecesarios tales como el entretenimiento	No, nunca	5	No sé	Moderado	Mucho	Moderado	Moderado	Moderado	Mucho	Moderado	Sacarlo del agua (Asfixia)	Retirar las vísceras con el animal vivo	Corte de cabeza				Ciertamente sí	Si	No		Ciertamente sí	Realmente no considero que los animales deban ser criados y sacrificados para nuestro consumo pero ya que esta práctica está arraigada los animales deberían al menos vivir y morir sin sufrimiento en lo posible
Masculino	26-35	Pós-graduação	Docente universitario	Bogotá	Indeciso / no tengo opinión	Porque depende de cómo se entiendan. Un pez sí puede sentir miedo o estar "feliz", pero no de la misma manera que un humano o que un mamífero.	4	2	5	5	5	4	3	5	5	2	5	Ciertamente sí	Ciertamente no	Porque el animal sufre cuando se clava el anzuelo y cuando está fuera del agua. Dado que lo único que se gana es un poco de diversión, no se justifica.	No, nunca	4	No sé	Moderado	Mucho	Mucho	Moderado	Mucho	Mucho	Mucho					Ninguna		Ciertamente sí	Ciertamente no	No		Ciertamente sí	Porque también pueden sufrir. Si no se regula, muchos harán lo más barato, aunque sea lo menos humanitario.
Femenino	18-25	Superior incompleto	Estudiante d la educación superior programa medicina veterinaria	Bogotá	Sí	Porque son seres vivos y poseen sentidos	4	4	5	4	4	4	4	4	4	4	4	Ciertamente sí	Ciertamente sí	Porque ellos no tienen la posibilidad de respirar fuera del agua	No, nunca	4	No sé	Moderado	Mucho	Mucho	Poco	Moderado	Moderado	Moderado	Sacarlo del agua (Asfixia)						Ciertamente sí	Si	No		Sí	Porque también son animales
Masculino	26-35	Pós-graduação	Docente	Bogotá	Sí	No todos, sin embargo, las especies más grandes (con cerebros más grandes y desarrollados) sí.	2	1	3	3	5	3	2	3	4	1	5	Ciertamente sí	Ciertamente no	No existe una justificación racional para que los animales humanos usemos a otras especies para cualquier tipo de beneficio.	No, nunca	5	Mucho	Mucho	Mucho	Mucho	Mucho	Mucho	Mucho	Mucho	Sacarlo del agua (Asfixia)	Retirar las vísceras con el animal vivo		Golpe en la cabeza			Ciertamente sí	Ciertamente no	No		No	Misma justificación
Masculino	26-35	Superior completo	Zootecnista y Veterinario	Bogotá	Indeciso / no tengo opinión	Porque tienen mas comportamientos instintivos, mas que emotivos	2	1	4	3	5	2	2	5	4	2	4	Sí	No	Porque es una practica que genera demasiado estrés y puede causar enfermedades posteriores	Sí, algunas veces por año	5	Moderado	Poco	Moderado	Poco	Poco	Mucho	Moderado	Poco	Sacarlo del agua (Asfixia)						Sí	No	Si	de una manera en donde el animal este ausente de estres	Sí	porque es un ser vivo
Femenino	18-25	Superior incompleto	Estudiante de Medicina Veterinaria	Bogotá	Sí	porque son seres vivos y pueden sentir variedad de cosas aunque no en la misma intensidad que la del ser humano	3	No sé	5	5	5	3	No sé	5	5	No sé	5	Sí	Indeciso / no tengo opinión	Porque para los humanos esto es algo deportivo mientras que para los peces es un sufrimiento al salir a la superficie ya que dejan de respirar	No, nunca	3	Mucho	Ningún	Mucho	No sé	Ningún	Ningún	No sé	Ningún	Sacarlo del agua (Asfixia)						Ciertamente sí	Ciertamente sí	No sé		Sí	porque todos los animales deben tener derecho a tener un sacrificio digno para su dicho fin zootécnico
Masculino	18-25	Superior completo	Arquitecto	Bogotá	Sí	Porque las emociones son rasgos evolutivos complejos asociados a mecanismos de supervivencia presentes en la mayoría de los animales con sistemas nerviosos desarrollados.	5	2	5	5	5	5	5	5	5	2	5	Sí	No	Porque la diversión no es una actividad que deba implicar el sufrimiento de un animal.	No, nunca	5	Mucho	Poco	Mucho	Mucho	Poco	Moderado	Moderado	Moderado					Ninguna		Ciertamente sí	No	No		Ciertamente sí	Porque el sufrimiento es negativo para cualquier animal capaz de sentirlo, y ha de ser evitado siempre que sea posible si es por causas que puedan se controladas
Masculino	18-25	Médio completo	Estudiante de tercer semestre de antropología	Bogotá	No	Pienso que eso sentimentos como el miedo y la alegría además de son muy subjetivos y propios son construcciones muy humanas.	1	1	1	1	3	1	1	1	1	1	2	No	Sí	Es una actividad humana que no necesariamente se deba prohibir	Sí, sólo una vez	5	No sé	Poco	Mucho	Moderado	Moderado	Moderado	Poco	Poco	Sacarlo del agua (Asfixia)	Retirar las vísceras con el animal vivo	Corte de cabeza	Golpe en la cabeza			Sí	Si	No		Ciertamente sí	Al igual que otros animales que se utilizan para el consumo humano estos también deben regularse
Femenino	18-25	Médio completo	Estudiante de Medicina Veterinaria 4 semestre	Bogotá	Ciertamente sí	Por que tienen un sistema nervioso complejo lo cual los hace sentir	5	4	5	5	5	5	4	5	5	4	5	Ciertamente sí	No	por que la vida y el bienestar de cualquier ser vivo no es un juguete con el que el hombre como ser mas pensante se crea que tiene derecho a jugar, los animales sean peces o no sienten y como tal deben ser respetados y cuidados en su totalidad.	No, nunca	5	Mucho	Moderado	Mucho	Mucho	Moderado	Moderado	Mucho	Mucho	Sacarlo del agua (Asfixia)	Retirar las vísceras con el animal vivo	Corte de cabeza	Golpe en la cabeza			Ciertamente sí	Indeciso o no tengo opinión	No		Ciertamente sí	por que aunque sean peces y las personas tiendan a creer que no son tan valiosos, si lo son tanto como cualquier especie en un ecosistema, ademas sufren y sientes tanto como nosotros por lo que deben ser tratados con respeto y si definitivamente llega tocar a cazarlos pues al menos que tengas una muerte digna.
Femenino	18-25	Superior incompleto	Estudiante de Medicina Veterinaria	Bogotá	Sí	porque como todo ser vivo, puede sentir ese tipo de cosas, además del hecho de que en presencia de un depredador ellos se asutan y se ponen alerta, ese es el ejemplo más simple.	4	2	5	4	5	3	3	4	4	1	4	Sí	Indeciso / no tengo opinión	Porque depende el punto de vista, si se ve en el sentido en que el pez vuelve a ser libre, sería aceptable, pero si se ve desde el punto de vista en que el pez queda herido en el momento que toma el anzuelo, no sería acpetable.	Sí, sólo una vez	3	Moderado	Poco	Mucho	Mucho	Poco	Moderado	Moderado	Moderado	Sacarlo del agua (Asfixia)	Retirar las vísceras con el animal vivo					Sí	Si	Si	Uno en el cual se tiene en cuenta el sufrimiento y dolor del sacrificado, evitándolo lo mayor posible.	Sí	Porque ciertamente ellos sufren en estos procesos, y ese mismo estrés perjudica un mayor provecho de su carne, al igual que con una vaca.
Femenino	26-35	Superior incompleto	10	Bogotá	Sí	Porque son animales q sienten dolor creeria porq tiene un sistema nerviodos como cualquier animal y se ven angustiados cuando se sienten fuera de su medio, no porq no hablen quiere decir q no sientan	5	5	5	5	5	5	5	5	5	5	5	Sí	No	Porq las causa sufrimiento y muy posiblemente daños a su organismo y tener q vivir la angustia q van a morir ... A los q hacen eso q lea quiten el aire hasta q sientan q van a morir y luego los dejen respirar a ver si les parece un bonito deporte	Sí, sólo una vez	5	Moderado	No sé	Mucho	Mucho	Moderado	Moderado	Moderado	Poco	Sacarlo del agua (Asfixia)		Corte de cabeza				Sí	Si	Si	Generar una muerte con el menor dolor y angustia posible	Sí	Es una forma de dar una muerte digna a un animal q va a alimentar a otros y es como una forma de agradecer por lo q nos van a brindar
Femenino	18-25	Superior incompleto	Estudiante de medicina veterinaria, X semestre	Bogotá	Sí	También poseen sistema nervioso central, su cerebro es capaz de percibir cambios en el entorno como sentir amenaza por parte de algún depredador o en caso de tener alguna lesión el sistema nervioso es capaz de captar estas señales desencadenando una serie de procesos fisiológicos como la activación de mediadores proinflamatorios y la activación del sistema inmune como tal.	3	No sé	5	4	4	3	3	4	3	No sé	4	Sí	No	Se genera estrés en el animal desde el momento en que el gancho atraviesa hacia la cavidad bucal, al momento de ¨asfixiarse¨ y a la hora de sacra el gancho porque genera un trauma mayor que el inicial	No, nunca	3	No sé	Moderado	Mucho	Mucho	Moderado	Mucho	Poco	Moderado	Sacarlo del agua (Asfixia)		Corte de cabeza				Sí	Si	No sé		Sí	Por lo dicho anteriormente, poseen sistema nervioso que les permite captar su entorno y actuar frente a él respondiendo de diferentes formas
Femenino	18-25	Superior incompleto	Estudiante de veterinaria 5 semestre	Bogotá	Sí	Creo que ellos puede percibir el miedo ya no cuando uno se acerca ellos ee alejan y buscan ocultarse	3	2	No sé	4	5	3	4	4	4	3	3	Sí	Sí	Porque ese es un medio para respirar y al quitárselo se desesperan porque están perdiendo su oxigeno	No, nunca	4	Mucho	Poco	No sé	No sé	Moderado	Moderado	Mucho	No sé	Sacarlo del agua (Asfixia)		Corte de cabeza				Indeciso o no tengo opinión	Si	No		Indeciso o no tengo opinión	No se la verdad
Femenino	18-25	Superior incompleto	Estudiante medicina veterinaria	Bogotá	Ciertamente sí	Si son seres vivos al igual que nosotros aunque no tengan un desarrollo mental o de lenguaje como los humanos ciertamente son capaces de experimentar miedo y sufrimiento.	4	3	3	4	5	5	4	4	5	3	4	Sí	Indeciso / no tengo opinión	Si el animal queda con lesiones wue le imposibiliten alimentarse o nadar bien lo que estan alargando es la.muerte. sin embargo si ninguba de estas se ve afectada me parece bien	Sí, sólo una vez	3	Poco	Moderado	Moderado	Mucho	Moderado	Mucho	Moderado	Moderado	Sacarlo del agua (Asfixia)	Retirar las vísceras con el animal vivo	Corte de cabeza				Ciertamente sí	Indeciso o no tengo opinión	No		Sí	Pies al igual que los demas animales son capaces de sentir por ende considero que deberiam ser sacrificados de forma diferente
Femenino	18-25	Superior incompleto	medicina veterinaria	Bogotá	Sí	son animales vivos, y tienen organos capaces de procesar esta clase de informacion	5	5	5	5	5	5	5	5	5	5	5	Sí	No	causa un grado de estres para el pez	Sí, sólo una vez	4	Mucho	Moderado	Moderado	Mucho	Mucho	Mucho	Moderado	Moderado	Sacarlo del agua (Asfixia)						Sí	Si	No		Sí	para garantizar una calidad de carne buena, evitar que entren en estres antes de su muerte y tengan una muerte con bajo dolor
Femenino	18-25	Superior incompleto	Estudiante de medicina veterinaria	Bogotá	Ciertamente sí	Porque su anatomía les permite sentir estas sensaciones como a todo ser vivo	5	4	5	5	5	5	5	5	5	4	5	Ciertamente sí	Ciertamente no	Porque genera estrés en los peces alterando así su bienestar	No, nunca	5	No sé	Moderado	Mucho	Mucho	Moderado	Moderado	Moderado	Moderado	Sacarlo del agua (Asfixia)	Retirar las vísceras con el animal vivo	Corte de cabeza	Golpe en la cabeza			Ciertamente sí	Ciertamente sí	No		Ciertamente sí	..
Femenino	18-25	Superior incompleto	Estudiante de décimo semestre de Medicina Veterinaria	Bogotá	Ciertamente sí	Son seres sintientes como cualquier animal.	5	5	5	5	5	5	5	5	5	5	5	Sí	No	No se debe sacar de su hábitat sólo por diversión	No, nunca	5	Mucho	Poco	Mucho	Mucho	Moderado	Mucho	Mucho	Moderado	Sacarlo del agua (Asfixia)	Retirar las vísceras con el animal vivo	Corte de cabeza	Golpe en la cabeza			Ciertamente sí	Ciertamente sí	No		Ciertamente sí	Porque son seres vivientes y sintientes
Femenino	18-25	Superior incompleto	Estudiante de medicina veterinaria de séptimo semestre	Bogotá	Sí	Por que son seres vivos que al igual que los humanos poseen nervios y órganos que los condicionan a sentir dolor por lo tanto sentir sufrimiento o satisfacción lo que en teoría los haría sentir "felices"	5	4	5	5	5	5	5	5	5	5	5	Ciertamente sí	Ciertamente no	En teoría considero que parte de la cadena alimenticia es el consumo de peces por parte de los seres humanos pero de una manera ética y moral, cumpliendo con las libertades de los animales ya que los peces ciertamente hacen parte del reino de los seres vivos y en ocasiones, por ser "inexpresivos" tendemos a pensar que no lo son y no sienten el daño que aveces les ocasionamos. Por lo tanto conside…	Sí, sólo una vez	5	Mucho	Poco	Mucho	Moderado	Poco	Moderado	Moderado	Moderado	Sacarlo del agua (Asfixia)			Golpe en la cabeza			Ciertamente sí	Ciertamente sí	No		Sí	Por que debido a que disponemos de ellos para consumo, lo mínimo que se les "debería dar a cambio" es una muerte digna, indolora y ética.
Femenino	18-25	Superior incompleto	Estudiante de medicina veterinaria	Bogotá	Sí	Porq son seres vivos con un sistema nervios funcional	5	4	5	5	5	5	5	5	5	4	5	Ciertamente sí	Sí	J	Sí, sólo una vez	5	Moderado	Moderado	Moderado	Moderado	Mucho	Mucho	Moderado	Moderado	Sacarlo del agua (Asfixia)			Golpe en la cabeza			Sí	Si	Si	Sacrificio evitando al máximo el sufrimiento de los animales	Sí	Porq son seres vivos que sienten y merecen el sacrificio humanitario
Masculino	18-25	Superior completo	Medicina veterinaria	Bogotá	Ciertamente no	No vi la anterior pregunta	3	1	5	3	5	3	2	4	4	1	5	Ciertamente sí	Ciertamente no	Se produce un estrés innecesario en el animal además de poder causar daños físicos	Sí, 1-3 veces por semana	4	No sé	Moderado	Mucho	Mucho	Moderado	Mucho	No sé	No sé	Sacarlo del agua (Asfixia)	Retirar las vísceras con el animal vivo	Corte de cabeza				Ciertamente sí	Ciertamente sí	Si	Forma de sacrificio que causa mínimo sufrimiento en el animal	Ciertamente sí	Debe ser de esta forma para todos los animales de producción
Masculino	55	Pós-graduação	No aplica	Bogotá	Sí	Poseen sistema nervioso	5	5	5	5	5	5	5	5	5	2	5	Sí	No	Implica inducción de estrés para los peces	Sí, algunas veces por año	3	Mucho	Moderado	Mucho	Moderado	Moderado	Moderado	Moderado	Moderado	Sacarlo del agua (Asfixia)			Golpe en la cabeza			Sí	Si	Si	Es aquel que se practica en condiciones en las cuales las situaciones de estrés puedan reducirse antes de la muerte	Sí	Porque son susceptibles al estrés
Femenino	36-45	Pós-graduação	Profesor	Bogotá	Sí	Porque a una perturbación del ambiente que los rodea reaccionan inmediatamente, bien sea escondiéndose u ocultándose	2	2	5	4	4	3	3	3	3	1	3	Sí	No	Porque el cambio de características de su entorno o hábitat favorable perturba sus condiciones y genera tensión	No, nunca	4	Mucho	Moderado	Mucho	Moderado	Moderado	Moderado	Mucho	Moderado	Sacarlo del agua (Asfixia)	Retirar las vísceras con el animal vivo					Sí	Si	Si	Es la opción de sacrificar animales para consumo o para proveer materias primas de manera que causen el menor sufrimiento	Sí	Porque considero que estos animales tienen la capacidad de sentir el dolor
Femenino	18-25	Superior incompleto	Estudiante de Medicina veterinaria tercer semestre	Bogotá	Ciertamente sí	La capacidad que estos tienen para resolver problemas, aparearse y buscar alimento, demuestra que son capaces de sufrir tal y como nosotros sufrimos al privarnos de aire, como para ellos ser privados del agua.	5	No sé	5	5	5	5	5	5	5	No sé	5	Ciertamente sí	Sí	Estos sienten desesperación cuando hayan en el aire sin poder respirar. Otro caso muy diferente sería pescarlos no por diversión sino para ser monitoreados con fines de investigación para beneficio de ellos, como lo puede llegar a ser la extinción de una especie.	No, nunca	5	Mucho	Moderado	Mucho	Mucho	Moderado	Moderado	Moderado	Moderado	Sacarlo del agua (Asfixia)						Ciertamente sí	Indeciso o no tengo opinión	No		Ciertamente sí	Esto ayudaría significativamente al bienestar animal, puesto que a pesar de que son para el consumo humano no significa que los podemos tratar como seres insensibles, y así haya pocos métodos de trato humanitario, esto sigue evolucionando para bien.
Femenino	18-25	Superior incompleto	4 semestre de Medicina Veterinaria	Bogotá	No	creería que por el nivel de desarrollo del sistema nervioso, el cual puede estar en un nivel de instinto , por endepuede que solo sienta hambre, cambios de temperatura y sueño, pero no los racionalice.	1	1	5	1	4	1	1	2	4	1	4	No	No	Porque de todas maneras el pez se clava la carnada, y aunque no sienta emociones como tal (puestas requieren un nivel mas desarrollado del sistema nervioso) puede sentir dolor físico pues} no esta exento de un sistema nervioso. Por otro lado, si no es para comerlo (que es un beneficio que satisface una necesidad natural, alimentarnos) no tiene sentido maltratar al pez por diversión o entretenimie…	Sí, sólo una vez	5	Mucho	Ningún	Mucho	Moderado	Poco	Poco	No sé	No sé	Sacarlo del agua (Asfixia)		Corte de cabeza				Sí	Si	No		Indeciso o no tengo opinión	No conozco del tema, no opinar.
Femenino	18-25	Superior completo	Biología ambiental	Bogotá	Sí	Porque son seres vivos que sienten	3	3	5	3	5	3	3	3	3	3	3	Ciertamente sí	No	No considero ningún deporte, ni diversión cualquier actividad que tenga que ver con animales	No, nunca	3	No sé	Moderado	Mucho	Moderado	Moderado	Moderado	Moderado	Moderado					Ninguna		Sí	Si	No		Sí	Porque independientemente de que animal sea, es necesario que este incluido
Femenino	18-25	Superior incompleto	Estudiante Biología Ambiental	Bogotá	No	porque el cerebro de los peces no es tan complejo como el de los animales que son capaces de sentir emociones, aunque la falta de estudios concluyentes hace esta afrimación algo inconcluso	3	1	5	4	4	3	2	3	3	1	4	Sí	Sí	Es preferible que los peces sean regresados al medio y tengan la capacidad de seguir reproduciendose	Sí, sólo una vez	3	Moderado	Mucho	Mucho	Mucho	Moderado	Mucho	Mucho	Moderado	Sacarlo del agua (Asfixia)	Retirar las vísceras con el animal vivo	Corte de cabeza	Golpe en la cabeza			Sí	Indeciso o no tengo opinión	Si	Es matar a los animales de tal modo que se les inflija la menor cantidad de stress y sufrimiento posible	Sí	el estrés al que son sometidos estos animales puede tener repercusiones sobre la calidad de la carne que la gente termina consumiendo. Adicionalmente, si se asume que los peces son capaces de tener sentimientos, sería mucho mejor evitar el sufrimiento
Femenino	26-35	Superior incompleto	EStudiante Universitario de Biologia Ambiental	Bogotá	Indeciso / no tengo opinión	porque auqnue tienen las terminaciones nerviosas para sentir no sabria si realmente lo sienten o son solo reacciones a ciertas situaciones	3	3	5	3	3	3	4	4	3	3	3	Sí	No	porque es causar estres en el pez sin nungún fin	No, nunca	3	Mucho	Moderado	Mucho	Mucho	Mucho	Mucho	Mucho	Mucho	Sacarlo del agua (Asfixia)			Golpe en la cabeza			Sí	Indeciso o no tengo opinión	No		Sí	porque es un ser vivo y merece ser tratado con todo el respeto que un ser vivo merece
Femenino	18-25	Médio completo	Estudiante de biología marina de sexto semestre.	Bogotá	No	Son animales que tienen como principal finalidad la supervivencia de su especie, sin importar el "estado de ánimo" de dicho animal.	2	1	5	4	5	2	1	4	4	No sé	5	Sí	No	Al realizar esta práctica se puede causar dolor a los peces.	Sí, sólo una vez	5	Mucho	Ningún	Mucho	Mucho	Mucho	Mucho	Mucho	Mucho	Sacarlo del agua (Asfixia)						Sí	Si	No		Ciertamente sí	Es importante minimizar el efecto negativo que tiene el humano sobre animales.
Masculino	46-55	Pós-graduação	No aplica	Bogotá	Ciertamente sí	Posee un sistema nervioso	4	1	5	4	4	4	4	4	4	1	4	Ciertamente sí	No	Porque lo someten a un sufrimiento inncesario	Sí, sólo una vez	4	Mucho	Moderado	Mucho	Moderado	Moderado	Moderado	Moderado	Moderado				Golpe en la cabeza			Ciertamente sí	Indeciso o no tengo opinión	Si	Es una forma de eutanasia en caso de sufrimiento en exceso	Ciertamente sí	Porque son seres sensibles
Masculino	26-35	Pós-graduação	Estudiante de Maestría en Medio Ambiente y Desarrollo	Bogotá	Sí	porque tienen sistema nervioso	5	3	5	5	5	5	5	5	5	5	5	Ciertamente sí	No	Por el sufrimiento que se genera, es una suerte de tortura	No, nunca	3	Mucho	Poco	Mucho	Mucho	Poco	Moderado	Moderado	Moderado	Sacarlo del agua (Asfixia)						Sí	Ciertamente sí	No		Sí	Para reducir al máximo el sufrimiento generado
Femenino	26-35	Pós-graduação	Profesional técnico Ministerio de Ambiente Colombia	Bogotá	Sí	Son seres vivos con sistema nervioso desarrollado	4	No sé	5	4	5	2	3	4	4	2	5	Ciertamente sí	No	Por la angustia que pueden sentir al salir de su medio por un efecto ajeno a si mismos	No, nunca	4	Moderado	Poco	Mucho	Mucho	Poco	Moderado	Moderado	Moderado	Sacarlo del agua (Asfixia)						Sí	Indeciso o no tengo opinión	No		Sí	El sacrificio humanitario en peces obedecería al mismo principio que para con otros animales
Masculino	36-45	Pós-graduação	Ingeniero Agrónomo consultor en agroecología	Bogotá	Sí	Se trata de criaturas sintientes para las que el sufrimiento es un mecanismo de alarma y/o adaptación	5	5	5	5	5	5	5	5	5	5	5	Sí	No	La pesca o la Cacería por diversión acarrean una progresiva pérdida de la comprensión de la naturaleza en el sentido de cómo los seres humanos interactúan con ella. Desafortunadamente este tipo de prácticas están enmarcadas en la mercantilización de la naturaleza	No, nunca	5	Mucho	Moderado	Mucho	Mucho	Moderado	Mucho	Mucho	Mucho	Sacarlo del agua (Asfixia)			Golpe en la cabeza			Sí	Si	No		Sí	Lo siento pasé muy rápido la anterior pregunta y no alcancé a leer bien su contenido
Masculino	26-35	Pós-graduação	Politólogo	Bogotá	Sí	Asumo una posición biocéntrica la cual me lleva a considerar que si yo siento dolor, lo mismo experimenta otro ser vivo	3	2	5	3	5	3	3	4	4	1	4	Ciertamente sí	Indeciso / no tengo opinión	Si bien puede ser un "momento de esparcimiento", considero que existen otras opciones que no vayan en desmedro del maltrato innecesario de un animal	No, nunca	3	Moderado	Moderado	Mucho	Mucho	Mucho	Mucho	Moderado	Moderado	Sacarlo del agua (Asfixia)						Sí	Si	No		Ciertamente sí	El que sean animales para consumo humano no implica el desconocimiento de que sufran, además, he escuchado que el stress y sufrimiento alterna la calidad de la carne extraída de este tipo de animales
Femenino	18-25	Superior incompleto	Estudiante de medicina veterinaria	Bogotá	Sí	Porque son seres vivos, y como otro tipo de animal como los toros sienten cuando mueren. Sino sintieran no se revolcarian cuando no les llega oxigeno	4	3	5	5	5	4	4	4	4	3	5	No	Indeciso / no tengo opinión	Porque lo devuelven a su habitad natural	No, nunca	4	Mucho	Poco	Mucho	Mucho	Poco	Moderado	Moderado	Poco	Sacarlo del agua (Asfixia)						Sí	Indeciso o no tengo opinión	No		Sí	Porque son animales
Masculino	26-35	Pós-graduação	Maestría en Medio Ambiente y Desarrollo	Bogotá	Sí	Cuando uno nada cerca de los peces, algunos huyen de forma instantánea, lo que demuestra que sienten temor, y es normal, cuando en la cadena existe el rol presa-predador	3	1	5	3	4	3	3	3	4	1	4	Ciertamente sí	No	Al sacarlo se le ha generado algún tipo de estrés al pez, ademas de los daños físicos que puede tener el individuo según la técnica de pesca	Sí, sólo una vez	5	Moderado	Moderado	Moderado	Moderado	No sé	Moderado	Moderado	Moderado	Sacarlo del agua (Asfixia)			Golpe en la cabeza			Ciertamente sí	Indeciso o no tengo opinión	No		Indeciso o no tengo opinión	No sé
Masculino	18-25	Pós-graduação	Maestria en Medio Ambiente y Desarrollo	Bogotá	Sí	Dado a que poseen un sistema nervioso bien desarrollado lo que les permite poseer un sistema sensorial	4	2	5	5	5	4	4	5	5	2	5	Sí	No	No es correcto que por cuestiones de diversión los animales deban sufrir	Sí, sólo una vez	4	Moderado	Poco	Mucho	Mucho	Mucho	Mucho	Moderado	Moderado				Golpe en la cabeza			Ciertamente sí	Ciertamente sí	No		Sí	De existir una medida que regule el sacrificio de animales con el proposito de que esta se realice de la manera menos dolorosa, considero que esta deberia ser reglamentada en los sistemas productivos
Masculino	18-25	Pós-graduação	Maestria en Medio Ambiente y Desarrollo - Universidad Nacional de Colombia	Bogotá	Indeciso / no tengo opinión	No tengo conocimiento sobre fisiología de peces	No sé	No sé	5	No sé	5	No sé	No sé	No sé	No sé	No sé	No sé	Sí	Sí	Son extraídos de un ambiente propicio para ellos	Sí, sólo una vez	5	No sé	Moderado	Mucho	Mucho	Moderado	Moderado	Mucho	Moderado	Sacarlo del agua (Asfixia)						Sí	Indeciso o no tengo opinión	Si	Es una practica que tiende a disminuir el sufrimiento del animal, previo al escenario de sacrificio.	Ciertamente sí	Porque son un grupo de carnicos de alto grado de consumo y que actualmente parece no realizarse en condiciones que disminuyan el dolor propio del sacrifico.
Masculino	26-35	Pós-graduação	Estudiante maestría Medio Ambiente y Desarrollo	Bogotá	Sí	Creo que las especies de peces mas desarrolladas en términos de su sistema nervioso muy seguramente deben tener percepciones complejas como el miedo y por supuesto sin capaces de sufrir.	4	2	4	5	5	4	3	5	5	2	5	Ciertamente sí	No	Justamente porque involucra maltrato y sufrimiento para los animales. Sucede que incluso hoy dia muchas personas consideran que los animales no tienen sentimientos e incluso que muchos de ellos no sienten dolor, por lo cual es comprensible que esta práctica de pesca deportiva no sea vista como una forma de maltrato animal.	Sí, sólo una vez	5	Mucho	Poco	Mucho	Poco	Poco	Poco	Moderado	Poco	Sacarlo del agua (Asfixia)	Retirar las vísceras con el animal vivo	Corte de cabeza	Golpe en la cabeza			Ciertamente sí	Indeciso o no tengo opinión	Si	Es la búsqueda de prácticas que minimicen al máximo el tiempo e intensidad del dolor y sufrimiento experimentado por los animales antes y durante el procedimiento de sacrificio.	Ciertamente sí	Creo que en el fondo subyace una cuestión relativa al respeto por otras formas de vida. Creo que el consumo de carne puede y debe continuar por motivos nutricionales, productivos y económicos, pero al ser conscientes de que otros animales son capaces de sentir, sufrir, etc. debemos hacer todo lo posible para que ellos tengan una vida alegre y libre de torturas, y de igual manera, que el sacrifici…
Masculino	36-45	Pós-graduação	Maestria de Medioambiente y Desarrollo	Bogotá	Sí	Por que al ver que han sido pescados o fuera de su ambiente natural, se comportan de forma como si denotaran la lucha por sobrevivir, que no seria de forma tan angustiosa si no sintieran algun tipo de estimulo o emocion	3	1	5	4	4	3	2	4	4	1	4	Sí	No	la pesca con carnada es agresiva y debe provocar algun tipo de desgarro en piel o musculos	Sí, sólo una vez	3	Moderado	Poco	Mucho	Moderado	Moderado	Moderado	Moderado	Poco	Sacarlo del agua (Asfixia)	Retirar las vísceras con el animal vivo	Corte de cabeza				Sí	Si	No		Sí	es un acto respeto por la vida
Femenino	36-45	Pós-graduação	Asesora forestal	Bogotá	Sí	Como entes vivientes tienen sistemas físicos con capacidad de percibir diferentes afectaciones y reaccionar ante ellas	5	4	5	5	5	5	5	5	5	4	5	Sí	No	Porque causar daño es innecesario	Sí, algunas veces por año	5	Moderado	Poco	Moderado	Moderado	Poco	Poco	Moderado	Poco		Retirar las vísceras con el animal vivo					Sí	Indeciso o no tengo opinión	No		Indeciso o no tengo opinión	No conozco dobre sacrificio humaitario
Femenino	36-45	Pós-graduação	Profesora	Bogotá	Sí	Asumo que se asustan cuando están en peligro, por las reacciones que cero que tienen. Es un supuesto, no sé mucho sobre biología de peces.	3	No sé	5	4	5	4	3	4	4	No sé	5	Ciertamente sí	Indeciso / no tengo opinión	No sé cómo se hace ese tipo de pesca, supongo que si perforan la boca del pez sería mejor no hacerlo.	Sí, sólo una vez	4	No sé	Moderado	Mucho	No sé	Moderado	Moderado	No sé	No sé	Sacarlo del agua (Asfixia)						Ciertamente sí	No	No		Sí	Porque sienten.
Femenino	26-35	Pós-graduação	Estudiante en Maestría en medio Ambiente y Desarrollo. Instituto de Estudios Ambientales (IDEA)- Universidad Nacional de Colombia.	Bogotá	Ciertamente sí	Porqué son seres vivos animados, que además de tener un cuerpo físico y biológicamente contar con un sistema como el nervios, tienen "algo", como el equivalente a nuestro espíritu, que los hacen seres sensibles, como los humanos. El hecho que no puedan hablar, o que físicamente no tengan las mismas formas de expresión que la especie humana, no significa que no sientan.	5	5	5	5	5	5	5	5	5	5	5	Ciertamente sí	No	Porqué el "para que" no justifica hacer sufrir a un ser sensible; hacerlo sentir así sea por unos segundos o minutos (no sé realmente cuanto puede vivir un pez por fuera del agua), una sensación de asfixia, no debe ser divertido para ellos, y ese sufrimiento no debería ser justificado con unos instantes de diversión humana, que además se queda ahí, en la inmediatez de unos instantes.	Sí, sólo una vez	5	Mucho	Mucho	Mucho	Mucho	Mucho	Mucho	Mucho	Moderado	Sacarlo del agua (Asfixia)	Retirar las vísceras con el animal vivo	Corte de cabeza	Golpe en la cabeza			Ciertamente sí	Ciertamente sí	No		Indeciso o no tengo opinión	No conozco el tema de sacrificio humanitario, entonces no sabría responder.
Femenino	26-35	Pós-graduação	Economista, con maestría en geografía. Trabajo con el Departamento Nacional de Planeación.	Bogotá	Indeciso / no tengo opinión	Es difícil sentir simpatía por seres tam diferentes	3	1	5	3	4	3	2	4	4	1	4	Sí	No	Se causa sufrimiento al animal sólo por diversión. Esto no es aceptable para ningún animal.	No, nunca	4	Mucho	Poco	Mucho	Mucho	Poco	Moderado	Poco	Poco	Sacarlo del agua (Asfixia)		Corte de cabeza	Golpe en la cabeza			Ciertamente sí	Indeciso o no tengo opinión	No		Sí	Por consistencia de la legislación y de la lógica de la protección animal
Masculino	26-35	Pós-graduação	Profesional independiente (consultor-investrigador)	Bogotá	Sí	he tenido la percepción de encontrar algunos de esos sentimientos en encuentros con peces; tanto en acuarios como en ecosistemas	3	3	5	3	5	3	3	4	4	3	5	Ciertamente sí	No	creo que se debe pescar (usar o aprovechar seres vivos o ecosistemas) solamente para suplir necesidades básicas	Sí, sólo una vez	4	Mucho	Mucho	Mucho	Mucho	Moderado	Mucho	Moderado	Moderado	Sacarlo del agua (Asfixia)			Golpe en la cabeza		Sangria	Sí	Si	No sé		Sí	merecen un mejor tratamiento teniendo en cuenta que recibimos de ellos muchos beneficios. Es lo menos que se puede hacer
Masculino	26-35	Pós-graduação	Estudiante del Programa de Maestría en Medio Ambiente y Desarrollo.	Bogotá	Indeciso / no tengo opinión	No me interesa el tema, por lo tanto no he leído o buscado información al respecto.	4	No sé	5	5	5	5	No sé	5	5	No sé	5	Sí	Indeciso / no tengo opinión	No tengo parámetros morales para definir si es bueno o malo. Socialmente, teniendo en cuenta que vivo en una ciudad grande y no práctico la pesca, ni por diversión o herencia cultural, no encuentro referentes que me lleven a plantearme estas preocupaciones.	No, nunca	4	No sé	Poco	Mucho	No sé	Poco	Poco	No sé	No sé	Sacarlo del agua (Asfixia)						Sí	Indeciso o no tengo opinión	Si	Es un conjunto de medidas y procedimientos para disminuir el sufrimiento de los animales al ser sacrificados	Sí	Porque tienen un sistema nervioso complejo.
Femenino	26-35	Superior incompleto	administracion de empresas	Bogotá	Indeciso / no tengo opinión	Nunca he estudiado sobre el tema, ni escuchado algo sobre los peces.	2	2	4	3	3	3	2	2	2	2	2	Indeciso / no tengo opinión	Sí	Hace poco escuché a una compañera que era divertido, estuvo con la familia.	No, nunca	4	No sé	Moderado	Mucho	Mucho	Moderado	Mucho	Mucho	Moderado	Sacarlo del agua (Asfixia)	Retirar las vísceras con el animal vivo	Corte de cabeza	Golpe en la cabeza			Sí	Ciertamente sí	No		Indeciso o no tengo opinión	No sé.
Femenino	26-35	Pós-graduação	COORDINADORA MEDIO AMBIENTE Y SISTEMAS DE GESTION	Bogotá	Sí	TODOS LOS SERES VIVOS EXPERIMENTAN SENSACIONES, LOA ANIMALES INSTINTIVAMENTE SIENTEN MIEDO CREO QUE ES ASUNTO DE SUPERVIVENCIA	4	3	5	4	4	4	4	4	4	3	4	Sí	No	POR QUE DEBE SER UNA EXPERIENCIA TRAUMATICA PARA LOS PECES, VIVIR UNA EXPERIENCIA TAN CERCANA A LA MUERTE Y DESPUÉS SER RETORNADOS A SU ECOSISTEMA, ADEMAS CREO QUE LA FALTA DE OXIGENO DURANTE EL PERIODO Q PERMANECE FUERA DEL AGUA PUEDE OCASIONAR DAÑOS FISIOLÓGICOS IRREVERSIBLES	No, nunca	5	Mucho	Moderado	Mucho	Mucho	Moderado	Moderado	Moderado	Moderado	Sacarlo del agua (Asfixia)						Sí	Si	No		Sí	POR QUE TODOS LOS SERES VIVOS INDEPENDIENTEMENTE DE SU CONDICIÓN O DE NUESTRA CONCEPCIÓN DEBERÍAN SER PROTEGIDOS Y TRATADOS BAJO LAS MEJORES CONDICIONES POSIBLES
Masculino	46-55	Pós-graduação	Oceanosgrafo costero, trabajando como Docente Universitario	Bogotá	Sí	Tienen cerebro y sistema nervioso centralizado. Demuestran comportamiento diferenciado frente estimulos, indicando una capacidad analitica		2	5	4	5	4	3	4	4	2	4	Ciertamente sí	Sí	si se hace con mucho cuidado, reduciendo el estres para el pez (e.g. soltarle dentro del agua). Pescar por diversion con liberacion desupes me parece un malo menos grave que pescar por diversion y matar el pez. Resulta en un aprovechamiento mas sostenible, que al largo plazo puede generar recursos (por turismo, licencias etc.) para conservar un ecosistema acuatico, que, sin la pesca recreacional …	Sí, algunas veces por año	4	Moderado	Poco	Mucho	Moderado	Moderado	Mucho	Moderado	Moderado	Sacarlo del agua (Asfixia)	Retirar las vísceras con el animal vivo	Corte de cabeza	Golpe en la cabeza			Sí	Indeciso o no tengo opinión	Si	matar a un organismo de una manera menos dolorosa, con el fin de minimizar sufrimiento al organismo	Sí	si hay evidencia que los peces si sientan dolor y emociones, la etica dicta que debe intentar disminuir el sufrimiento, si es posible
Femenino	18-25	Médio completo	3er semestre de M.V	Bogotá	Sí	porque es un ser vivo como todos nosotros, capaz de sentir emociones y mas	4	3	5	5	5	5	4	5	5	3	5	Sí	Sí	porque se le saca de su entorno por unos instantes y no del todo	No, nunca	3	Moderado	Moderado	Moderado	Mucho	Mucho	Mucho	Moderado	Moderado	Sacarlo del agua (Asfixia)	Retirar las vísceras con el animal vivo	Corte de cabeza				Sí	Indeciso o no tengo opinión	No		Sí	porque ya la pesca no es moderada y estamos extingiendolos como al resto de animales
Femenino	26-35	Pós-graduação	Maestría Medio Ambiente y Desarrollo Universidad Nacional de Colombia	Bogotá	Sí	pues cuando los van a sacrificar, o alguien los va a casar deben sentir miedo, y cuando los maltratan creo que deben sentir dolor	5	No sé	5	5	5	No sé	5	5	5	No sé	5	Ciertamente sí	Ciertamente no	Porque debe respetarse cualquier tipo de vida, y no debe sacrificarse ninguna vida ni por placer ni por diversion	No, nunca	3	Mucho	Poco	Mucho	Mucho	Poco	Poco	Mucho	Mucho	Sacarlo del agua (Asfixia)						Ciertamente sí	Ciertamente sí	Si	Es una forma de sacrificar animales, tratando de que no sufran, como tratarlo de forma más humana para que no sientan dolor. Sin embargo me parece que estas practicas siguen obedeciendo a ideas especistas para placer y consumo humano	Indeciso o no tengo opinión	Creo que no se debe sacrificar ningn animal, asi sea de forma humanitaria. En vez de buscar sacrificarlos de manera más digna deberiamos dejar de sacrificarlos, sobre todo si es bajo la lógica de que la carne no se contamine del miedo o del sufrimiento del animal sacrificado
Femenino	26-35	Pós-graduação	Maestria en Medio Ambiente y Desarrollo	Bogotá	Indeciso / no tengo opinión	Creo que pueden sufrir. Pero no estoy segura de que sientan alegria, estoy indecisa.	2	2	5	2	4	2	2	2	2	2	2	Ciertamente sí	No	Porque sufre	No, nunca	5	Moderado	Ningún	2	Mucho	Mucho	Mucho	Mucho	Mucho	Sacarlo del agua (Asfixia)	Retirar las vísceras con el animal vivo					Ciertamente sí	Ciertamente sí	No		Indeciso o no tengo opinión	No conozco el tema
Femenino	26-35	Pós-graduação	Contratista, Secretaría Distrital de la Mujer Bogotá	Bogotá	Ciertamente sí	Porque son seres vivos	5	5	5	5	5	5	5	5	5	No sé	5	Ciertamente sí	No	Porque genera sufrimiento innecesario	No, nunca	4	Mucho	Mucho	Mucho	Mucho	Moderado	Mucho	Mucho	Mucho	Sacarlo del agua (Asfixia)	Retirar las vísceras con el animal vivo	Corte de cabeza	Golpe en la cabeza			Sí	Indeciso o no tengo opinión	No		Indeciso o no tengo opinión	No sé del tema
Femenino	18-25	Superior incompleto	Estudiante	Bogotá	Sí	Ya que por ejemplo algunos peces no se reproducen en cautiverio por ejemplo el atún, deben sentir algo que los impida reproducirse	3	2	5	4	5	3	3	4	4	1	4	Ciertamente sí	Ciertamente no	Causan sufrimiento innecesario al pez	Sí, sólo una vez	5	Mucho	Moderado	Mucho	Mucho	Moderado	Moderado	Mucho	Mucho	Sacarlo del agua (Asfixia)						Ciertamente sí	Si	No
Femenino	26-35	Pós-graduação	Derecho	Bogotá	Ciertamente sí	Son seres vivos!!!	5	5	5	5	5	5	5	5	5	5	5	Ciertamente sí	No	los animales sufren	No, nunca	5	Mucho	Mucho	Mucho	Mucho	Mucho	Mucho	Mucho	Mucho	Sacarlo del agua (Asfixia)						Ciertamente sí	Indeciso o no tengo opinión	Si	matar a los animales evitando sufrimiento innecesario	Ciertamente sí	Están vivos y sienten.
Femenino	18-25	Superior incompleto	Medicina Veterinaria	Bogotá	Ciertamente sí	Son seres vivos con terminaciones nerviosas, cerebro, músculos y demás. Capaces de sentir, vivir y experimentar el dolor, el miedo y porque no tambien sensaciones "buenas" o "positivas" de una manera, creo yo, parecida a la nuestra. Creo además que de la misma manera que se ha demostrado en domésticos, existe la posibilidad de medir científicamente este tipo de sensaciones por medio de niveles ho…	5	3	5	5	5	5	5	5	5	1	5	Ciertamente sí	Ciertamente no	Es un deporte de diversión para el humano, pero al animal lo pone en condiciones de vida extrema donde causa un estrés inimaginable, donde compromete por algunos minutos su vida y por obvias razones la angustia generada es inmensa. Totalmente en desacuerdo con esta situación!	No, nunca	5	Mucho	Mucho	Mucho	Mucho	Moderado	Mucho	Moderado	Moderado	Sacarlo del agua (Asfixia)						Ciertamente sí	Ciertamente sí	Si	Sacrificio por el cuál se debe causar el mínimo de dolor al animal, donde se supone, este debe estar inconsciente y no transmitir estímulos nerviosos y por ende dolorosos antes de realizar dicho procedimiento. Además debe ser rápido y efectivo	Ciertamente sí	Porque los peces deben tener las mismas normativas pues tienen la misma capacidad de sentir dolor, miedo o sufrimiento que un bovino, un caprino, un equino o cualquier otro animal no solo para consumo humano. Y no esta estipulado ni vigilado el procedimiento de sacrificio. Y realmente no se hasta que punto se vigile esta industria en pro del bienestar animal
Masculino	18-25	Superior incompleto	Segundo semestre medicina veterinaria	Bogotá	Sí	Son animales cefalizados y con sistema nervioso, así que sienten dolor	3	3	5	5	5	4	4	5	3	3	4	Sí	Ciertamente no	Porque ellos sienten, no deberías hacer esto	No, nunca	4	Moderado	Poco	Moderado	Mucho	Poco	Poco	Moderado	Moderado	Sacarlo del agua (Asfixia)		Corte de cabeza				Ciertamente sí	Si	No		No	No deberían ser alimento
Masculino	18-25	Superior incompleto	Estudiante de Veterinaria	Bogotá	Ciertamente sí	Porque tienen reacciones de alerta , reacciones de atracción y de miedo hacia cosas extrañas o conocidas	3	1	4	2	4	3	2	3	3	2	4	Sí	Sí	Por que el pez naturalmente se recuperara y probablemente vuelva a su habitad sin sufrir muchos percances en su cotidianidad y el humano satisface la emoción de la pesca	Sí, algunas veces por año	2	Mucho	Poco	Moderado	No sé	Poco	Mucho	Moderado	Mucho	Sacarlo del agua (Asfixia)			Golpe en la cabeza			Ciertamente sí	Ciertamente sí	No		Ciertamente sí	Por que es importante que cualquiera que sea la fuente de proteína sea de la mejor calidad y que los animales sufran lo menos posible en el hecho de su sacrificio
Masculino	36-45	Pós-graduação	Director de Departamento de Ciencias Biológicas y Ambientales	Bogotá	Sí	Por sus reacciones frente al peligro, capacidad de realizar comportamientos gregarios, por la capacidad de algunos peces de desarrollar cuidados parentales, por mencionar solo algunos ejemplos, y porque presentan un sistemas nervioso relativamente evolucionado.	3	2	5	4	4	3	4	4	4	2	4	Sí	Sí	Mientras sea una actividad que no afecte la integridad del pez como la pesca deportiva responsable, no hay ningún inconveniente.	Sí, algunas veces por año	2	Moderado	Moderado	Moderado	Mucho	Moderado	Mucho	Moderado	Moderado	Sacarlo del agua (Asfixia)			Golpe en la cabeza			Sí	Si	Si	Es el conjunto de medidas que busca disminuir la tensión, sufrimiento o dolor de los animales cuando van a ser sacrificados.	Sí	Son vertebrados, tiene sistemas fisiológicamente avanzados y por lo tanto, no es descartable que sientan algún tipo de emoción como las que conocemos como humanos.
Masculino	18-25	Superior incompleto	10	Bogotá	Sí	Constituidos por sistema nervioso, lo que permite que el organismo (en esta caso los peces) presente los diferentes aspectos mencionados.	3	3	5	4	5	4	4	5	5	3	5	Sí	No	No estoy de acuerdo con la diversión humana cuando esta en medio el sufrimiento, estrés o miedo que pueda sentir un animal.	No, nunca	5	Mucho	Poco	Mucho	Mucho	Ningún	Poco	Mucho	Moderado	Sacarlo del agua (Asfixia)	Retirar las vísceras con el animal vivo	Corte de cabeza	Golpe en la cabeza			Ciertamente sí	Si	No sé		Sí	Seres que tienen la capacidad de sentir.
Femenino	26-35	Superior completo	ABOGADA	Bogotá	Indeciso / no tengo opinión	PIENSO QUE PUEDEN EXPERIMENTAR DOLOR, MAS NO TENER EMOCIONES	No sé	No sé	5	No sé	4	No sé	No sé	No sé	3	1	3	No	No	SACRIFICIO PARA EL SUSTENTO HUMANO, PARA EVITAR LA PROPAGACION DE ENFERMEDADES CUANDO EL HABITAD DE LOS PECES SE CONTAMINA POR ALGUNA CAUSA.	Sí, sólo una vez	3	No sé	No sé	No sé	No sé	No sé	No sé	No sé	No sé	Sacarlo del agua (Asfixia)						Indeciso o no tengo opinión	Indeciso o no tengo opinión	No		Indeciso o no tengo opinión	DESCONOSCO EL TERMINO
Masculino	18-25	Superior incompleto	Estudiante	Bogotá	Sí	Los peces, como todos los seres vivos con encéfalo, contienen emociones las cuales los ayudan a sobrevivir (miedo). Ademas de esto tienen sitios los cuales les generan comodidad y puede ser maso menos una manera de alegría.	4	No sé	5	4	5	4	4	5	5	No sé	5	Sí	No	Lo mismo de cazar a un animal, si se causo heridas o se atrapo, volverlo a liberar para luego volver a cazarlo.	Sí, sólo una vez	4	Moderado	Ningún	Mucho	No sé	Ningún	Ningún	Moderado	Ningún	Sacarlo del agua (Asfixia)	Retirar las vísceras con el animal vivo	Corte de cabeza	Golpe en la cabeza			Ciertamente sí	Si	No sé		Ciertamente sí	Mantener conciencia de que el ser humano no puede usar y abusar cualquier animal o ser vivo como se le antoje.
Masculino	26-35	Pós-graduação	independiente	Bogotá	Ciertamente sí	Creo que su cerebro y sistema nervioso les dan la capacidad de tener emociones, que a su vez supongo sirven como estrategias de supervivencia.	5	No sé	No sé	No sé	No sé	No sé	No sé	No sé	No sé	No sé	No sé	Ciertamente sí	Indeciso / no tengo opinión	No se que tanto daño físico se le hace al pez, tampoco sé que tanto daño psicológico se le causa. Sin embargo desde el punto de vista de respeto con el animal, creo que no se debería hacer.	Sí, sólo una vez	5	Mucho	Moderado	Mucho	Moderado	Moderado	Mucho	Moderado	Moderado	Sacarlo del agua (Asfixia)	Retirar las vísceras con el animal vivo	Corte de cabeza	Golpe en la cabeza			Sí	Si	No		Ciertamente sí	Porque no debe haber ninguna diferencia entre las distintas clases de vida, por ejemplo insectos y humanos. No tener conocimiento de si sufren o no, o pensar que son especies menos complejas que la especie humana no da ningún sentido de superioridad para un sacrificio cruel. Creo que de la misma forma como tratamos a los animales, de la misma forma tratamos a nuestros semejantes y puede que a nos…
Femenino	26-35	Superior completo	Estudiante de primer semestre de la Maestría en Medio Ambiente y Desarrollo y Trabajadora independiente en proyectos con pueblos indígenas en Colombia	Bogotá	Sí	Porque el miedo, por ejemplo, constituye una emoción necesaria con fines de supervivencia.	3	3	No sé	3	No sé	3	No sé	No sé	No sé	1	No sé	Ciertamente sí	Ciertamente no	Porque el animal sufre. Solo concibo dicha actividad en función de la necesidad de alimentación del ser humano, no como diversión.	Sí, sólo una vez	5	Poco	Moderado	Mucho	Mucho	Moderado	Moderado	Moderado	Moderado	Sacarlo del agua (Asfixia)			Golpe en la cabeza			Sí	Indeciso o no tengo opinión	Si	Consiste en sacrificar al animal de la manera menos dolorosa posible con el fin de disminuir el sufrimiento del mismo durante el proceso.	Ciertamente sí	Porque teniendo en cuenta que sienten dolor de la misma manera que otros animales, deben garantizarse las mismas medidas de protección a los peces en relación al tema.
Femenino	46-55	Pós-graduação	egresado de la Maestria en Medio Ambiente y Desarrollo de la Universidad Nacional de Colombia	Bogotá	Ciertamente sí	Porque son seres vivos	4	4	5	4	4	4	4	4	4	4	4	Ciertamente sí	Ciertamente sí	El deporte se realiza con el objeto de relajarse, de buscar una mente sana en cuerpo sano. No se entiende cómo ver sufrir una criatura puede aportar para lograr el objetivo y sentirse bien y feliz	No, nunca	5	Ningún	Ningún	Ningún	Ningún	Ningún	Ningún	Ningún	Ningún	Sacarlo del agua (Asfixia)	Retirar las vísceras con el animal vivo	Corte de cabeza	Golpe en la cabeza			Ciertamente sí	Ciertamente sí	No		Ciertamente sí	Considero que ningún animal debería ser parte de la alimentación de un ser humano para esto existen verduras, frutas y semillas
Femenino	36-45	Pós-graduação	4 año de Doctorado	Bogotá	Ciertamente sí	por que algunos tienen feromonas que se liberan cuando el animal percibe algún tipo de peligro o alteración en su medio	4	4	4	4	4	4	4	4	4	4	4	Ciertamente sí	Sí	Creo que es una práctica menos dañina que la pesca	Sí, algunas veces por año	5	Moderado	Poco	Moderado	Moderado	Poco	Poco	Poco	Poco	Sacarlo del agua (Asfixia)	Retirar las vísceras con el animal vivo	Corte de cabeza	Golpe en la cabeza			Ciertamente sí	No	No		Sí	por ética
Femenino	18-25	Superior incompleto	estudiante de medicina veterinaria	Bogotá	Sí	poseen un sistema nervioso como cualquier otra especie	5	5	5	5	5	5	5	5	5	3	5	Sí	Sí	por que muere ahogado, ya que al sacarlos del medio en que sus pulmones estaban trabajando genera una disminución de oxigeno, a los diferentes sistema, generando anoxia y pues al no respirar va tener la actitud de miedo, dolor etc, recuerdo como todo ser vivo	No, nunca	5	Mucho	Moderado	Mucho	Moderado	Moderado	Moderado	Moderado	Poco	Sacarlo del agua (Asfixia)	Retirar las vísceras con el animal vivo	Corte de cabeza				Sí	Si	Si	por medio de shcok termico en el caso de los peces, en otras especies y en algunos paises manejan la insencibilizacion por medio de electricidad y luego si procede al sacrificio como tal.	Sí	por que son animales, los cuales sienten y como las demas especies merecen que se les cumpla o se les otorgue las 5 libertades de bienestar animal, entre ellas libres de dolor y sufrimiento, el mundo requiere personas que trabajen en bienestar animal en cuanto al sacrificio en animales de consumo, no apoyo las pesca como deporte, pues debemos suplir las necesidades básicas de alimentación solamen…
Masculino	18-25	Superior incompleto	medicina veterinaria	Bogotá	Sí	cualquier animal tiene la capacidad de percibir cambios, ya sea en su ambiente o modo de vivir los cuales son expresados de diversas formas que le dan a a entender al hombre su inconformidad o malestar, asi no sean expresados de igual forma que el hombre y estas sean algo subjetivas	4	No sé	5	4	5	4	3	4	4	No sé	4	Sí	No	el simple hecho de sacarlo del agua ya implica un malestar para el pez asi como su incapacidad para respirar, incluyendo el daño causado por el anzuelo y la manipulacion del "pescador".	Sí, algunas veces por año	4	Moderado	Poco	Moderado	No sé	Mucho	Mucho	Moderado	Moderado	Sacarlo del agua (Asfixia)		Corte de cabeza	Golpe en la cabeza			Sí	Indeciso o no tengo opinión	Si	terminar con la vida de un animal mediante una forma o acciones que sean lo menos dolorosas y estresantes para el animal al momento del beneficio para fines de alimentación humana generalmente	Ciertamente sí	por el simple hecho que son seres vivos, sienten y necesitan de un bienestar que muchas veces no se tiene en cuenta debido a su poco conocimieNto acerca de su etologia, medio ambiente y modo de vida
Masculino	18-25	Médio completo	Estudiante Segundo semestre veterinaria	Bogotá	Ciertamente sí	Porque es evidente su reaccion ante diversas circunstancias y son seres vivientes.	5	2	5	5	5	5	5	5	5	1	5	Sí	Indeciso / no tengo opinión	Porque es negativa la accion pues el anzuelo puede destrozar la mandíbula pero de no ser asi y si ni siquiera atravesó la piel al soltarlos no hay nada negativo	No, nunca	5	Mucho	Poco	Mucho	Moderado	Poco	Moderado	Moderado	Moderado	Sacarlo del agua (Asfixia)	Retirar las vísceras con el animal vivo		Golpe en la cabeza			Ciertamente sí	Indeciso o no tengo opinión	Si	Buscar formas menos dolorosas o indoloras para asesinar a un animal	Ciertamente sí	Porque tambien son aninales y aunque no merecen morir. De ser asi que seAn tratados con respeto
Femenino	36-45	Pós-graduação	Profesora	Bogotá	Sí	por escape a sus depredadores	3	1	5	3	3	3	3	3	3	1	3	Sí	No	No tiene sentido y sí causa un impacto sobre el animal	No, nunca	4	Mucho	Moderado	Mucho	Mucho	Moderado	Moderado	Moderado	Moderado	Sacarlo del agua (Asfixia)			Golpe en la cabeza			Sí	Si	Si	Acto que provoca la muerte sin sufrimiento de los animales por métodos físicos o químicos.	Sí	Todos los animales deben estar bajo ésta norma
Femenino	26-35	Superior completo	Estudiante y profesor de maestria	Bogotá	Sí	presentan un sistema nervioso capaz de sentir dolor, por ende podrian sentir p percibir emociones	5	3	5	5	5	5	4	5	5	3	5	Sí	No	Seres vivientes igual que nosotros	Sí, sólo una vez	3	Mucho	Moderado	Mucho	Mucho	Mucho	Mucho	Mucho	Mucho	Sacarlo del agua (Asfixia)						Ciertamente sí	Si	No		Sí	Porque tienen desarrollado su sistema nervioso
Masculino	36-45	Pós-graduação	Docente	Bogotá	Sí	Porque tienen sistema nervioso central y canales receptivos del dolor	5	No sé	5	5	5	5	4	5	5	No sé	5	Sí	No	Sufrimiento innecesario	Sí, sólo una vez	5	Mucho	Poco	Mucho	No sé	Moderado	Mucho	Mucho	Moderado	Sacarlo del agua (Asfixia)	Retirar las vísceras con el animal vivo	Corte de cabeza	Golpe en la cabeza			Ciertamente sí	Indeciso o no tengo opinión	Si	Un sacrificio en favor de la humanidad	Indeciso o no tengo opinión	No conozco las normativas
Femenino	18-25	Pós-graduação	Docente	Bogotá	No	No poseen lenguaje	1	1	5	1	2	1	1	1	1	1	1	Ciertamente no	No	Porque estoy en contra de lo que se refiera al maltrato animal	No, nunca	5	No sé	No sé	Mucho	No sé	No sé	No sé	No sé	No sé			Corte de cabeza				Sí	Si	No sé		Indeciso o no tengo opinión	No se
Femenino	26-35	Superior completo	Estudiante de Psicología	Bogotá	Sí	Porque como cualquier otro animal tienen un organismo capaz de transmitir sensaciones y actitudes cercanas a las emociones	3	2	5	3	4	2	3	3	3	2	4	Sí	No	Porque durante la pesca el pez de cierta forma sufre daños a nivel organico por los instrumentos utilizados para pescar y al soltarlo queda con algunos daños dejados por la pesca	Sí, sólo una vez	3	Mucho	Moderado	Mucho	Mucho	Poco	Moderado	Moderado	Moderado	Sacarlo del agua (Asfixia)			Golpe en la cabeza			Sí	Indeciso o no tengo opinión	No		Sí	Porque tambien debe existir alguna regulación en cuanto al sacrificio de estos animales para el consumo humano. Para respetar de alguna forma su vida
Femenino	18-25	Pós-graduação	Estudiante psicología	Bogotá	Sí	He estado en clases donde muestran vídeos e investigaciones donde se comprueba esto	5	5	5	1	5	5	5	4	5	1	5	Sí	Ciertamente no	Porque se ha demostrado que si sufren al sacarlos de su hábitat	No, nunca	4	Mucho	Poco	Mucho	Mucho	Moderado	Mucho	Mucho	Poco	Sacarlo del agua (Asfixia)						Ciertamente sí	Indeciso o no tengo opinión	Si	No se	No	No lo se
Femenino	18-25	Superior incompleto	Psicología	Bogotá	Sí	Son seres vivos y como cualquier otro, siente, sufre.	4	3	5	4	5	3	3	4	4	2	5	Sí	Ciertamente no	Al sentir ahogo, la sensación no debe ser nada placentera.	No, nunca	3	Moderado	Moderado	Mucho	Mucho	Moderado	Moderado	Moderado	Moderado	Sacarlo del agua (Asfixia)						Sí	Ciertamente no	No		Indeciso o no tengo opinión	No tengo conocimiento claro del sacrificio humanitario
Femenino	18-25	Superior incompleto	Estudiante de Psicología	Bogotá	Sí	Si, es un ser vivo expuesto a la naturaleza que está en la capacidad de sentir emociones básicas nada más por su fisiología.	3	2	5	4	5	3	3	4	4	2	4	Sí	No	No es agradable porque siente.. Y el dolor o el sufrimiento de un ser vivo no puede implicar diversión para otro ser y se supone con mayor grado de racionalizacion.	No, nunca	2	Moderado	Poco	Mucho	Mucho	Moderado	Moderado	Mucho	Mucho	Sacarlo del agua (Asfixia)	Retirar las vísceras con el animal vivo	Corte de cabeza	Golpe en la cabeza			Ciertamente sí	Indeciso o no tengo opinión	No sé		Indeciso o no tengo opinión	Porqué sienten dolor y no seria justo que sufran esa situación.
Masculino	26-35	Pós-graduação	Médico Veterinaria con Maestría en Salud Animal (Línea Epidemiología y Microbiología) y estudiante Doctorado en Agrociencias (Línea Medicina de Poblaciones y Salud Pública). Profesor e Investigador Facultad de Ciencias Agropecuarias, UniSalle.	Bogotá	Indeciso / no tengo opinión	Sufrimiento (por dolor) y miedo (por instinto) sí, pero alegría no.	3	2	4	4	4	3	2	4	4	2	4	Ciertamente sí	Ciertamente no	La pesca debe ser con fines alimentarios y no con fines deportivos o de ocio.	Sí, sólo una vez	3	Moderado	Poco	Moderado	Poco	Poco	Poco	Poco	Poco	Sacarlo del agua (Asfixia)			Golpe en la cabeza			Indeciso o no tengo opinión	Ciertamente sí	Si	Métodos y técnicas de sacrificio que minimizan el sufrimiento y el dolor en los animales, en términos de magnitud y tiempo.	Ciertamente sí	Los peces, en países como Colombia, no cuentan con una adecuada normatividad, se requiere la inclusión en estándares para otros grupos taxonómicos, ya que son seres vivos, sintientes y con capacidad cognitiva.
Femenino	18-25	Pós-graduação	psicología	Bogotá	No	por que los que tenemos esos sentimientos somos los seres humanos	3	2	5	3	4	2	1	2	2	1	4	Sí	Ciertamente no	por que es cruel por que sensaciones físicas como el ahogarse si deben sentir	No, nunca	4	Mucho	Poco	Moderado	Mucho	Poco	Poco	Poco	Poco	Sacarlo del agua (Asfixia)						Sí	Indeciso o no tengo opinión	No		Sí	por que tendría mejores condiciones sanitarias para consumirlo
Femenino	18-25	Superior incompleto	Estudiante universitaria	Bogotá	Indeciso / no tengo opinión	No estoy segura si los peces ciertamente tienen emociones o no	3	3	5	2	5	2	1	1	3	1	3	Ciertamente sí	No	Por que el agua es su habitad su medio para poder sobrevivir si se sacan del agua pues obviamente se les impide respirar y esto no es adecuado hacer.	Sí, sólo una vez	2	No sé	Poco	Mucho	Mucho	Poco	Poco	Mucho	Mucho	Sacarlo del agua (Asfixia)						Ciertamente sí	Ciertamente sí	No		Sí	j
Femenino	18-25	Superior incompleto	Estudiante de sexto semestre de Psicología en pre grado.	Bogotá	Ciertamente sí	Por que tiene sistema nervioso central el cual le permite procesar los estímulos externos del ambiente tales como dolor.	5	5	5	5	5	5	5	5	5	5	5	Ciertamente sí	Indeciso / no tengo opinión	Por que lo he practicado	Sí, sólo una vez	5	Moderado	Poco	Mucho	Mucho	Moderado	Moderado	Mucho	Moderado	Sacarlo del agua (Asfixia)						Ciertamente sí	Indeciso o no tengo opinión	No		Sí	Por que es lo mejor para su consumo controlado
Femenino	18-25	Superior incompleto	estudiante de psicología octavo semestre	Bogotá	Sí	aunque no son conscientes de sus emociones, basicamente y en un paquete de emociones innatas debe existir algun tipo de angustia al sentir que el oxigeno les falta al salir del agua y ser atrapados para el consumo humano	3	2	5	4	4	4	4	4	4	1	4	Ciertamente sí	No	se someten a los peces a un nivel de sufrimiento momentaneo, el sufrimiento causado por otro con conviccion de que lo que se hace lo causa no me parece bien	Sí, sólo una vez	3	Mucho	Moderado	Mucho	Moderado	Moderado	Moderado	Mucho	Poco	Sacarlo del agua (Asfixia)						Ciertamente sí	Indeciso o no tengo opinión	No		Ciertamente sí	el sufrimiento no es valido desde mi putno de vista bajo ninguna circunstancia
Femenino	26-35	Pós-graduação	Docente de psicología, y psicóloga independiente en consulta clínica.	Bogotá	Sí	No tengo respuesta clara. Debe haber un sistema de respuesta de defensa y protección, no conozco y no sé cómo opera.	4	No sé	5	4	4	4	No sé	4	3	2	4	Sí	No	La pesca es una actividad que favorece la alimentación humana, y desde esta perspectiva es viable, si se hace de forma sostenible.	No, nunca	2	Mucho	Poco	Mucho	Moderado	Poco	Moderado	Moderado	Poco	Sacarlo del agua (Asfixia)						Sí	Indeciso o no tengo opinión	No		Indeciso o no tengo opinión	Desconozco
Masculino	18-25	Superior incompleto	Psicología II	Bogotá	No	Los peces no tienen emisferio derecho desarrollado por lo cual no son capaces de sentir emociones	1	1	4	1	1	1	1	1	1	1	2	No	Indeciso / no tengo opinión	La pesca no es así. sipescas comes	No, nunca	5	Mucho	Mucho	Mucho	Mucho	Mucho	Mucho	Mucho	Mucho	Sacarlo del agua (Asfixia)	Retirar las vísceras con el animal vivo	Corte de cabeza	Golpe en la cabeza		Sangria	Sí	Si	No		Ciertamente sí	Son seres vivos q sienten dolor además no estoy desacuerdo con la muerte de peces pequeños
Femenino	18-25	Superior incompleto	Psicologia 2do semestre	Bogotá	Indeciso / no tengo opinión	No estoy segura	3	4	5	2	5	4	2	2	3	2	5	Ciertamente sí	No	Ya que no es divertido sentir morir por un rato y despues volver a la vida	No, nunca	5	Mucho	Poco	Mucho	Mucho	Mucho	Mucho	Mucho	Moderado	Sacarlo del agua (Asfixia)						Ciertamente sí	No	Si	Consientizar sobre el sufrimiento en terminos mas emocionales para los humanos	Ciertamente sí	Ya que como seres vivos tienen los mismo derechos que tiene un hombre a que se le respete la vida
Femenino	18-25	Superior incompleto	Psicología	Bogotá	Sí	La concepción mecanicista de que los animales no sienten dolor ya ha sido desacreditada, diferentes estudios científicos ya han demostrado que los animales cefalizados y con un sistema nervioso son capaces de sentir dolor y otras emociones como el miedo, ya que el dolor constituye la base sobre la que los animales desarrollan el miedo y aprenden a sobrevivir; la alegría y demás emociones placente…	5	5	5	5	5	5	5	5	5	5	5	Sí	No	Considero que es algo similar al debate que está ocurriendo con la Alcaldía de Bogotá, acerca de la tauromaquia. Muchos lo verían como algo sano, un deporte, una actividad recreativa o algo que simplemente no afecta al animal, pero creo que el verdadero problema no está en si los peces sienten o no dolor o sufren con este tipo de actividades, el verdadero problema reside en si debe importarnos la…	No, nunca	5	No sé	Moderado	Mucho	Mucho	Moderado	Moderado	Mucho	No sé	Sacarlo del agua (Asfixia)		Corte de cabeza				Sí	No	Si	Tengo entendido que es una ley de protección animal, en el que los animales destinados al sacrificio, son asesinados sin provocarles ningún tipo de sufrimiento. Así evitan el estrés, la pérdida de peso y se obtiene una mejor calidad en los productos.	Indeciso o no tengo opinión	No se, por un lado sería bueno que recibieran un buen trato y no tuvieran que someterse a rituales sangrientos para nuestro beneficio, pero por otro lado lo considero muy complicado, al retirarlos de su habitad natural, ya les estaríamos provocando la muerte por asfixia o de alguna manera torturándolos, lo que no tendría nada de humanitario. Aunque si sería bueno buscar la manera adecuada de real…
Femenino	18-25	Médio completo	Segundo Semestre	Bogotá	Sí	Enfocándose básicamente en el bienestar animal y a su vez en el comportamiento que éste emana dependiendo de las situaciones en que el se le vea presentado, se observa que un animal primordialmente "actúa" dependiendo al medio en el que interactua, muchos pueden llamar este hecho tan sublime, como un manera natural de comportamiento en la cual el animal actúa por instinto, mas no por un sentimien…	5	5	5	5	5	5	5	5	5	5	5	Ciertamente sí	Ciertamente no	No se esta hablando del hecho tan relevante que el animal no se muera, sino que moralmente se tiene la certeza de que estos sientes, ¿Para que razón martirizarlos?	No, nunca	5	Mucho	Moderado	Mucho	Mucho	Moderado	Moderado	Moderado	Moderado	Sacarlo del agua (Asfixia)						Ciertamente sí	Si	Si	Básicamente tratra de una manera en la cual el animal sea sacrificado sin un dolor excesivo	Sí	Sea un pez o un gatos por ejemplo son seres vivientes los cuales deben tener los mismos derechos como todo animal,.
Femenino	26-35	Pós-graduação	Maestria Medio Ambiente y Desarrollo	Bogotá	Indeciso / no tengo opinión	No estoy segura, pero creo que de alguna manera al reaccionar ante situaciones difíciles evidencian que pueden sentir miedo lo cual los lleva a buscar protección	3	3	5	4	5	3	3	5	5	3	5	Ciertamente sí	No	Considero que no es aceptable el sufrimiento de un ser vivo sólo por satisfacción de la especie humana, menos por diversión. Es como la tauromaquia. Tortura no es arte ni cultura.	Sí, sólo una vez	5	Mucho	Moderado	Mucho	Mucho	Moderado	Moderado	Moderado	Moderado	Sacarlo del agua (Asfixia)		Corte de cabeza				Ciertamente sí	Si	No		Indeciso o no tengo opinión	No he escuchado mucho sobre el tema
Femenino	18-25	Superior incompleto	Segundo semestre de psicología	Bogotá	Sí	AL FIN Y AL CABO ES UN SER VIVO AL CUAL SI LE PONEMOS ESTIMULOS DARÁ CIERTAS RESPUESTAS	5	5	5	5	5	5	5	5	5	5	5	Sí	No	PUES ¿PARA QUÉ CAUSAR LE DAÑO AL PEZ Y LUEGO SOLTARLO A LASTIMADO?	Sí, algunas veces por año	5	Mucho	Ningún	Mucho	Mucho	Poco	Ningún	Ningún	Ningún	Sacarlo del agua (Asfixia)		Corte de cabeza	Golpe en la cabeza			Sí	Si	Si	NO TENGO CONOCIMIENTO EN PROFUNDIDAD	Indeciso o no tengo opinión	.
Femenino	18-25	Superior incompleto	Estudiante Psicologia	Bogotá	No	Constitucion biologica	1	1	3	3	4	3	2	3	4	1	4	No	No	Es poco etico y contamina e hiere fisicamente los animales lo cual hace que no tenga un buen desempeñoo	No, nunca	2	Poco	Ningún	Poco	Poco	Ningún	Ningún	Poco	Poco					Ninguna		Indeciso o no tengo opinión	No	No		Ciertamente sí	Por que no es el echo de asesinar sin una juzta razon promueve la violencia
Femenino	18-25	Pós-graduação	estudiante 2 semestre medicina veterinaria	Bogotá	Indeciso / no tengo opinión	es probable que sientan algún tipo de miedo ya que ven su ecosistema alterado de cierta forma o cuando llegan los pescadores ellos huyen, pero de sentir alegría es algo que dudo	3	2	5	5	5	4	3	4	5	1	5	Sí	Ciertamente sí	es un poco cruel, pero los liberan en su habitad	No, nunca	4	Poco	Moderado	Mucho	No sé	Mucho	Mucho	Mucho	No sé	Sacarlo del agua (Asfixia)	Retirar las vísceras con el animal vivo	Corte de cabeza	Golpe en la cabeza			Sí	Indeciso o no tengo opinión	No		Indeciso o no tengo opinión	no conozco sobre el tema
Femenino	46-55	Pós-graduação	Profesora e Investigadora Universitaria	Bogotá	Ciertamente sí	Porque son seres vivos	5	5	5	5	5	5	5	5	5	No sé	5	Ciertamente sí	Indeciso / no tengo opinión	Posiblemente a un pez estar fuera de la agua un tiempo muy corto, no le haga daño, al igual que a los seres humanos no les hace daño estar un tiempo muy corto bajo el agua.	Sí, sólo una vez	5	Mucho	Moderado	Mucho	Mucho	Moderado	Mucho	Moderado	No sé					Ninguna		Ciertamente sí	Ciertamente sí	No		Ciertamente sí	Porque aunque nunca he oído hablar de sacrificio humanitario, supongo que justamente trata de tener en cuenta los sentimientos de los animales
Femenino	18-25	Médio completo	Estudiante Psicologia	Bogotá	Sí	Tal vez no tengan sentimientos desarrollados, pero si pueden llegar a sentir dolor o sufrimiento ante alguna situación de maltrato.	2	2	2	2	2	2	2	2	2	1	2	Sí	No	Por que el hábitat natural del animal es el agua, al sacarlo un instante, va a sufrir cambios en su organismos en los que no esta acostumbrado o simplemente no tiene capacidades para adecuarse a el. El simple hecho de sacarlo, implica efectos que no le favorecen.	No, nunca	4	Mucho	Poco	Mucho	Mucho	Poco	Moderado	Moderado	Moderado	Sacarlo del agua (Asfixia)						Ciertamente sí	Indeciso o no tengo opinión	No		Indeciso o no tengo opinión	no tengo opinion
Femenino	18-25	Superior completo	Historiador	Bogotá	Indeciso / no tengo opinión	No estoy lo suficientemente informada sobre el tema	1	2	5	4	5	3	3	2	2	1	3	Ciertamente sí	Ciertamente no	Es pensar en los animales como seres inferiores a los humanos	Sí, sólo una vez	5	Mucho	Moderado	Mucho	Mucho	Mucho	Mucho	Mucho	Moderado	Sacarlo del agua (Asfixia)		Corte de cabeza				Ciertamente sí	Si	Si	Sacrificar al animal, pero procurando causarle la menor cantidad de sufrimiento posible	Ciertamente sí	no creo que exista una jerarquía legítima
Femenino	26-35	Pós-graduação	Psicóloga	Bogotá	Sí	Porque el miedo es una emoción básica de supervivencia y el sufrimiento es fisico. Alegría no estaría tan segura.	2	1	5	4	4	3	3	4	4	1	4	Ciertamente sí	No	Porque los maltratan igualmente	No, nunca	3	Moderado	Ningún	Mucho	Moderado	Poco	Poco	Poco	Ningún	Sacarlo del agua (Asfixia)						Sí	Indeciso o no tengo opinión	No		Ciertamente sí	Para producir el menor sufrimiento posible.
Femenino	18-25	Superior completo	Estudiante de psicologia de ultimo semestre, administradora de un local comercial de marroquineria.	Bogotá	Ciertamente sí	Cualquier ser vivo siente dolor, miedo y emociones de ahi la manera como actuan, y sobreviven	3	2	5	4	5	3	4	3	3	2	5	Ciertamente sí	No	Si no vas a comer el pez o a pescar con fines alimenticios y de caza como tal, no tiene sentido molestar a los peces, el agua es su habitad no hay necesidad de cogerlos y soltarlos dentro de ella, ademas por que no es divertido ....	No, nunca	4	Moderado	Poco	Mucho	Mucho	Mucho	Mucho	Poco	Mucho	Sacarlo del agua (Asfixia)						Ciertamente sí	Si	Si	Me equivoque en la respuesta anterio, no tengo conocimiento del concepto	Indeciso o no tengo opinión	NO LO SE
Femenino	18-25	Superior completo	Medicina Veterinaria	Bogotá	Indeciso / no tengo opinión	Creo que los peces tienen un sistema nervioso menos desarrollado, por lo tanto no experimentan de la misma forma el dolor, como otras especies, lo cual no quiere decir que no lo sientan. En cuanto a la alegría y el miedo, creo que si son capaces de sentirlo.	4	3	4	4	5	4	4	5	5	3	5	Sí	Ciertamente no	El anzuelo los lastima de igual manera, así los vuelvan a liberar. El tiempo que permanecen fuera del agua es como si nos quitaran el oxigeno, causa angustia..	Sí, sólo una vez	3	Mucho	Moderado	Mucho	Mucho	Mucho	Mucho	Moderado	Moderado			Corte de cabeza				Ciertamente sí	Indeciso o no tengo opinión	Si	He escuchado del sacrificio humanitario, pero no en peces. El sacrificio humanitario es el que se lleva a cabo causando el menor dolor posible, desensibilizando el animal, por ejemplo.	Sí	Si es demostrado que los peces sienten dolor, deben incluirse, pues al igual que en otros animales de consumo deben cumplirse las 5 libertades.
Femenino	26-35	Superior completo	MEDICO VETERINARIO	Bogotá	Ciertamente sí	HE TENIDO LA OPORTUNIDAD DE TENER PECES COMO MASCOTAS DESDE HACE 3 AÑOS Y HE EVIDENCIADO SUS EMOCIONES Y SUFRIMIENTOS	4	4	4	4	5	4	4	4	4	No sé	4	Ciertamente sí	Ciertamente no	PORQUE LAS PERSONAS LOS LASTIMAN POR DIVERSIÓN, LA PESCA CAUSA HERIDAS EN ELLOS Y COMO CUALQUIER SER VIVIENTE ELLOS SIENTEN DOLOR.	No, nunca	4	Mucho	Poco	Mucho	Mucho	Poco	Moderado	Moderado	Poco	Sacarlo del agua (Asfixia)						Ciertamente sí	Ciertamente sí	No		Ciertamente sí	PORQUE SON SERES VIVOS COMO TODOS LOS DEMÁS Y MERECEN EL MISMO TRATO.
Femenino	36-45	Superior incompleto	Comerciante de pescado, Aprendiz del Tecnico en produccion de peces ornamentales del sena.	Bogotá	Sí	porque tiene corazon, sangre, se estrezan.	5	No sé	5	5	5	5	5	5	5	No sé	5	Sí	Sí	para el que lo realiza se siente bien por poder pescar un pez, es decir lpor deporte, pues tengo entendido que los anzuelos no tienen chuzo, y asi no les afecta al pez, claro los lastiman, pero estan de vuelta al rio. claro que de otro punto de vista este acto es maltratarlos y erirlo, entonce mejor no practicarlo.	Sí, sólo una vez	5	Moderado	No sé	Moderado	Ningún	Ningún	Ningún	Moderado	Moderado	Sacarlo del agua (Asfixia)	Retirar las vísceras con el animal vivo		Golpe en la cabeza			Sí	Indeciso o no tengo opinión	No		Indeciso o no tengo opinión	no entiendo que es sacrificio humanitario?
Femenino	36-45	Médio completo	Estudiante de Reproduccion Sostenible de Peces Ornamentales	Bogotá	Sí	Por que son seres vivos; al capturarlos sienten mucho miedo tambien corren el riesgo de morir puede ser por el mal manejo de manipularlo.	3	1	4	1	5	1	5	3	3	1	1	Sí	Sí	Seria una maravilla que todos pescarian por divercion de esa manera no se acabaria las especies	Sí, algunas veces por año	1	Mucho	Mucho	Mucho	Mucho	Mucho	Mucho	Mucho	Mucho	Sacarlo del agua (Asfixia)						Sí	Si	Si	La eutanasia: cuando se le quita la vida a una persona.	Sí	Por los animales sufren y sienten dolor
Femenino	18-25	Superior incompleto	Medicina veterinaria	Bogotá	Ciertamente sí	Son seres vivos. Ciertamente sienten dolor y sufren.	5	4	5	4	5	5	5	5	5	2	5	Ciertamente sí	Ciertamente no	Son lastimados. Ademas de perder capacidad respiratoria	Sí, sólo una vez	5	Mucho	Poco	Mucho	Mucho	Moderado	Mucho	Moderado	Poco	Sacarlo del agua (Asfixia)	Retirar las vísceras con el animal vivo		Golpe en la cabeza			Ciertamente sí	Si	No		Ciertamente sí	Al igual que otros seres vivos sienten y sufren. Jamas he escuchado sobre sacrificio humanitario en peces. Me parece genial que lo hicieran y que lo cumplieran, a ver si pof fin aprendemos a tener un poco mas de respeto por los otros seres vivos.
Masculino	46-55	Pós-graduação	DECANO FACULTAD DE CIENCIAS AMBIENTALES UNIVERSIDAD U.D.C.A.	Bogotá	Indeciso / no tengo opinión	NO TENGO CERTEZA	3	3	5	4	5	3	3	3	3	4	4	Ciertamente sí	No	PORQUE SUFRE	Sí, algunas veces por año	3	Moderado	Poco	Mucho	Mucho	Poco	Moderado	Moderado	Moderado			Corte de cabeza				Sí	Si	No		Sí	NN
Femenino	18-25	Superior incompleto	Medicina Veterinarian	Bogotá	Ciertamente sí	Possen un sistema nervioso además de los sentidos	5	5	5	5	5	5	5	5	5	No sé	5	Ciertamente sí	Ciertamente no	Es tortura	No, nunca	5	Mucho	Moderado	Mucho	Mucho	Moderado	Moderado	Moderado	Moderado	Sacarlo del agua (Asfixia)	Retirar las vísceras con el animal vivo	Corte de cabeza	Golpe en la cabeza			Ciertamente sí	Ciertamente sí	No		Ciertamente sí	Porque siguen teniendo sentimientos
Femenino	18-25	Superior incompleto	Medicina veterinaria	Bogotá	Sí	Porque al igual de otros animales tienen instintos que se traducen a miedo, protección a otros y de escape al peligro	5	3	5	4	5	5	4	4	4	3	4	No	No	Creo que hacer sufrir a un animal por deportebno tiene sentido, esto se puede comparar a un secuestro o a daño a otro ser humano sin causa justa	No, nunca	4	Moderado	Ningún	Mucho	Mucho	Moderado	Mucho	Poco	Poco	Sacarlo del agua (Asfixia)			Golpe en la cabeza			Ciertamente sí	Indeciso o no tengo opinión	No		Sí	Al igual que otros animales de producción deberían tener una forma adecuada de sacrificio para evitar sufrimiento alguno
Masculino	18-25	Superior incompleto	estudiante de medicina veterinaria 5 semestre	Bogotá	Sí	puesto que son seres vivos, y ademas animales , tienen la capacidad de sentir emociones y tener estados de animo que van predeterminados por contextos	5	4	5	5	5	4	4	5	5	4	5	Sí	Sí	porque siento que el daño o sufrimiento que se es esta generando a los peces no es significativo	Sí, algunas veces por año	5	Moderado	Poco	Moderado	Moderado	Poco	Moderado	Moderado	Poco	Sacarlo del agua (Asfixia)			Golpe en la cabeza			Sí	Si	No		Sí	porque es ilógico que para la mayoria de animales que son destinados para la producción y sacrificio posterior si existan normas, en cambio para los peces no tengo conocimiento que existan normas de sacrificio
Masculino	18-25	Médio completo	Medicina veterinaria 9 semeste	Bogotá	Sí	tienen un Sistema nervioso	5	4	4	5	5	4	4	5	5	4	5	Sí	No	Se esta jugando con el bienestar del animal	No, nunca	4	Moderado	Poco	Mucho	Moderado	Moderado	Mucho	Moderado	Poco	Sacarlo del agua (Asfixia)		Corte de cabeza				Sí	Indeciso o no tengo opinión	Si	causarle el menos dolor y estres posible al animal antes del momento de su sacrificio	Ciertamente sí	son animaLes también al igual que la gallina, el bovino, el ovino etc.
Femenino	26-35	Pós-graduação	Médico Veterinario	Bogotá	Sí	Porque responden a estímulos externos básicos y perciben el miedo que puedan expresar otros animales	5	2	5	5	5	5	5	5	5	2	5	Indeciso / no tengo opinión	Indeciso / no tengo opinión	Porque pueden resistir un tiempo por fuera del agua sin oxígeno	Sí, sólo una vez	5	Moderado	Poco	Mucho	Poco	Poco	Moderado	Moderado	Moderado	Sacarlo del agua (Asfixia)	Retirar las vísceras con el animal vivo	Corte de cabeza				Ciertamente sí	Indeciso o no tengo opinión	Si	Proveer muerte digna sin dolor ni sufrimiento	Ciertamente sí	De hecho ya están incluidas, en el reporte de Eutanasia de la AVMA https://www.avma.org/kb/policies/documents/euthanasia.pdf
Masculino	18-25	Superior incompleto	tecnico de bioterio	Bogotá	No	al igual que los roedores utilizados en experimentacion, en donde el sacrificio de estos hace parte del bienestar del animal debida a su vida corta y a su labor prestada al servicio de la salud y la ciencia, el pez debe conciderarce de igual forma, ya que si es liberado o adoptado, nada asegura que el bienestar que tenian dentro del laboratorio, lo tengan fuera del mismo.	3	1	5	4	5	4	1	4	5	1	4	Sí	No	hay que evaluar el tipo de sacrificio, y si es una opcion	Sí, sólo una vez	5	Moderado	Poco	Mucho	Poco	Poco	Moderado	Poco	Moderado	Sacarlo del agua (Asfixia)	Retirar las vísceras con el animal vivo	Corte de cabeza	Golpe en la cabeza			Ciertamente sí	Ciertamente sí	Si	provocar la muerte de un ser vivo, causando el minimo de sufrimiento. Conjunto de medidas para disminuir la tensión, sufrimiento, traumatismos y dolor a los animales	Ciertamente sí	son seres vivos, que sienten dolor como cualquier otro, eceptuando que ellos no pueden transmitir dolor y sufimiento mediante sonidos o gestos.
Femenino	26-35	Pós-graduação	veterinario	Bogotá	Ciertamente sí	los animales poseen conciencia	5	5	5	5	5	5	5	5	5	No sé	5	Ciertamente sí	Ciertamente sí	uso no cruel del pez es aceptable	No, nunca	5	Moderado	Moderado	Moderado	Moderado	Mucho	Mucho	Mucho	Mucho					Ninguna		Ciertamente sí	Ciertamente sí	Si	no causa dolor o estres excesivo en el animal	Ciertamente sí	son seres vivos
Masculino	26-35	Pós-graduação	Docente Universitario	Bogotá	Sí	Tienen un sistema nervioso lo suficientemente equipado para tener dichos episodios y en general responder a estímulos de diferente índole.	3	1	5	4	4	3	2	4	4	1	4	Sí	Sí	Tiene una serie de respuestas a dicho estimulo negativo, en general fisiológicamente altera su sistema nervioso y paulatinamente otros sistemas.	Sí, sólo una vez	2	Mucho	Poco	Mucho	Moderado	Poco	Poco	Poco	Poco	Sacarlo del agua (Asfixia)						Ciertamente sí	Si	Si	Es tener un protocolo avalado bajo parámetros bioéticos para el sacrificio con fines justificados.	Indeciso o no tengo opinión	Realmente no soy experto en el área y no conozco su etología y cual sería su papel que lo distancia de otros vertebrados contemplados en abordajes conceptuales de sacrificio humanitario.
Femenino	26-35	Pós-graduação	Psicóloga, especialista en pedagogía para el desarrollo de procesos cognitivos, cursando Maestría en educación y desarrollo humano. Directora del laboratorio de psicología de la universidad INCCA de Colombia, Bogotá Colombia	Bogotá	Ciertamente sí	Dada la estructura de su sistema nervioso tienen las condiciones físicas de procesar información sensorial, poseen percepción del dolor por la existencia en sus trama sensorial de nocioceptores por lo que procesan las sensaciones dolorosas de forma compleja y su comportamiento se ve alterado por el dolor. en este sentido vivencian dolor, estrés y miedo.	5	2	5	5	5	5	5	5	5	2	5	Ciertamente sí	Ciertamente no	Dado que constituye una practica que va en contra del bienestar animal, es una practica de tipo recreativo que no tiene una justificación sustentable. Adicionalmente en la actualidad existen alternativas tales como los simuladores que permiten desarrollar practicas de pesca sin vulnerar el bienestar animal de los peces	No, nunca	5	Mucho	Moderado	Mucho	Poco	Moderado	Mucho	Mucho	Poco	Sacarlo del agua (Asfixia)						Ciertamente sí	Si	Si	Es una practica que se encuentra establecida por un protocolo, en el cual se establecen todas las condiciones y procedimientos adecuados para garantizar una muerte lo mas libre de dolor y sufrimiento.	Ciertamente sí	Por que son seres vivos, el pensar que son animales por debajo de la escala filogenética no es un argumento para ocasionarles dolor y sufrimiento, ya existe numerosa evidencia científica de que son especies que sienten dolor y por ello merecen un trato adecuado y en concordancia con los principios de bienestar animal y bioética.
Femenino	18-25	Superior incompleto	estudiante 8vo semestre Medicina Veterinaria	Bogotá	Sí	Por que son seres vivos que tienen cerebro al igual que todos y aunque sus hemisferios de las emociones no están tan desatolladas como la de los humanos las tienen	5	No sé	5	5	5	5	5	5	5	No sé	5	Ciertamente sí	No	Por que eso genera una situacion de estres para ellos, ser lastimados con un anzuelo y luego ser liberados	Sí, sólo una vez	5	Mucho	Ningún	Mucho	No sé	Moderado	Moderado	No sé	Poco	Sacarlo del agua (Asfixia)	Retirar las vísceras con el animal vivo		Golpe en la cabeza			Sí	Indeciso o no tengo opinión	No		Sí	Por que son animales al igual que los otros
Femenino	36-45	Pós-graduação	Docente	Bogotá	No	Los peces tienen un cerebro muy pequeño	No sé	1	5	No sé	4	No sé	1	No sé	No sé	1	No sé	Sí	No	El uso de anzuelo los lastima	Sí, sólo una vez	3	No sé	Ningún	No sé	Moderado	Ningún	Ningún	No sé	Moderado	Sacarlo del agua (Asfixia)						Sí	No	Si	Disminuir el sufrimiento del animal	Sí	Se debe buscar el bienestar del animsl
Femenino	36-45	Pós-graduação	Profesora universitaria	Bogotá	Sí	Por sus comportamientos frente a estímulos externos	4	No sé	5	5	5	5	5	5	5	5	5	Ciertamente sí	Ciertamente no	Hay un estrés generado y posibles heridas ocasionadas al pez para el placer humano	No, nunca	3	Mucho	Moderado	Mucho	Mucho	Poco	Moderado	Moderado	Moderado		Retirar las vísceras con el animal vivo	Corte de cabeza	Golpe en la cabeza		Anestesia	Ciertamente sí	Ciertamente sí	Si	Sacrificar causando el menor estrés y dolor posible	Ciertamente sí	Es importante lograr el menor sufrimiento de los animales en cualquier práctica que sea realizada para obtener recursos alimenticios para los humanos.
Femenino	18-25	Superior incompleto	Estudiante Medicina Veterinaria 9 semestre	Bogotá	Sí	Está demostrado que los animales son capaces de percibir estímulos y sensaciones como el dolor o el miedo	5	5	5	5	5	5	5	5	5	No sé	5	Sí	No	El hecho de sacarlos de su ambiente esta generando un estrés que no se esta justificando, además el anzuelo debe generar algún tipo de lesión.	No, nunca	5	Moderado	Poco	Mucho	Mucho	Ningún	Poco	Poco	Poco					Ninguna		Sí	Indeciso o no tengo opinión	Si	Es la forma de realizar el sacrificio de un animal garantizando que no sienta dolor o sufrimiento durante el proceso	Sí	Porque siguen siendo animales vivos que sufren y sienten estrés, que no sea tan común pensar en eso, no significa que no tengan derecho a un sacrificio humanitario como las demás especies.
Femenino	18-25	Superior incompleto	Cuarto semestre de medicina veterinaria	Bogotá	Sí	Miedo porque hace parte del sistema de supervivencia de fight or flight, no estoy segura de la alegría	3	1	5	4	5	3	2	4	4	1	5	Ciertamente sí	Sí	Porque la pesca deportiva puede atraer turismo y así promover el bienestar del ecosistema, ya que para que hayan peces es necesaria la preservación del ecosistema	Sí, sólo una vez	5	Mucho	Poco	Moderado	Mucho	Moderado	Moderado	Moderado	Moderado			Corte de cabeza				Sí	Si	No		Indeciso o no tengo opinión	No se
Femenino	26-35	Pós-graduação	PSICOLOGO - DOCENTE UNIVERSITARIO	Bogotá	Sí	OBSERVO EN SU CONDUCTA COMPORTAMIENTOS QUE INDICAN FILIACIÓN, MIEDO, GOCE, VÍNCULO...	4	2	5	4	4	4	4	4	4	2	4	Sí	No	QUEDAN LASTIMADOS, NO SE JUSTIFICA ALTERAR SU SALUD POR UN MOMENTO DE DIVERSIÓN HUMANA	Sí, sólo una vez	4	No sé	Poco	Mucho	Moderado	Moderado	Moderado	Moderado	Moderado	Sacarlo del agua (Asfixia)			Golpe en la cabeza			Sí	Ciertamente sí	No		Sí	SI REGULA Y NORMATIVA EL CUIDADO ANIMAL CREO QUE DEBE REALIZARSE LA LUCHA
Femenino	26-35	Pós-graduação	Estudiante	Bogotá	Sí	Porque son animales	5	5	5	5	5	5	5	5	5	5	5	Ciertamente sí	Ciertamente sí	Es causar sufrimiento a un animal por entretención	Sí, sólo una vez	5	Mucho	Poco	Mucho	Mucho	Moderado	Moderado	Mucho	Moderado	Sacarlo del agua (Asfixia)			Golpe en la cabeza			Ciertamente sí	Ciertamente sí	No		Indeciso o no tengo opinión	No se que es sacrificio humanitario
Masculino	36-45	Pós-graduação	Docente	Bogotá	Ciertamente sí	Considero que todos los seres vivos tiene por naturaleza la posibilidad de procesar emociones a partir de su sistema nervioso.	5	4	5	5	5	5	5	5	5	4	5	Ciertamente sí	Indeciso / no tengo opinión	Para tener claridad me gustaría entender el nivel de afectación que causa al animal vs el nivel de alegría que provoca en el ser humano.	No, nunca	5	Mucho	Moderado	Mucho	Mucho	Moderado	Moderado	Mucho	Moderado					Ninguna		Ciertamente sí	Si	No		Ciertamente sí	PORQUE SON ANIMALES COMO OTROS Y DEBEN SER TRATADOS EN LAS MISMAS CONDICIONES.
Masculino	46-55	Pós-graduação	docente	Bogotá	Sí	Por que todo ser vivo siente, percibe el temor, la energía, hace parte de un ecosistema.	5	4	5	5	5	5	4	4	5	4	5	Sí	No	Genera estrés, causa daño, sufrimiento	Sí, sólo una vez	4	Mucho	Poco	Mucho	Moderado	Poco	Mucho	Moderado	Moderado	Sacarlo del agua (Asfixia)	Retirar las vísceras con el animal vivo	Corte de cabeza	Golpe en la cabeza			Sí	Si	Si	Generar la muerte de forma pasiva sin que la victima lo sienta, adormeciéndolo y luego aplicando la metodología.	Sí	Para no estresar al animal para no generarle traumas, temores miedos, para que no sufra y para que de una carne mas suave.
Masculino	36-45	Pós-graduação	Docente	Bogotá	No	No se demuestra	5	1	5	5	5	2	2	5	5	1	5	Sí	No	No es logico	Sí, sólo una vez	5	Mucho	Mucho	Mucho	Mucho	Mucho	Mucho	Mucho	Mucho	Sacarlo del agua (Asfixia)	Retirar las vísceras con el animal vivo	Corte de cabeza	Golpe en la cabeza			Sí	No	Si	Métodos quimicos para reducir el sufrimiento	No	Siguen siendo qui micos en cuerpos de organismos para consumo
Masculino	36-45	Pós-graduação	Profesor asociado INstituto de Ciencias Naturales	Bogotá	Sí	Poseen un sistema nervioso, por lo anterior como en todos los vertebrados las sensaciones de dolor son evidentes	4	2	5	4	4	4	4	4	4	2	4	Ciertamente sí	Indeciso / no tengo opinión	No he pescado por diversión, por lo cual no tengo un criterio claro para opinar	Sí, sólo una vez	4	Mucho	Poco	Mucho	No sé	Poco	Moderado	Moderado	Moderado	Sacarlo del agua (Asfixia)			Golpe en la cabeza			Ciertamente sí	Indeciso o no tengo opinión	No sé		Ciertamente sí	Son organismos vivos, si se considera que el hombre es un ser racional, debe usar esa inteligencia y la etica al momento de tratar a otros seres vivos.
Masculino	18-25	Superior incompleto	Estudiante medicina veterinaria	Bogotá	Ciertamente sí	por que es un ser vivo como cualquier otro siente miedo de sus depredadores como siente felicidad por sus compañeros que se ayudan mutuamente	4	3	5	4	5	4	4	5	5	3	5	Ciertamente sí	Sí	por que no hay maltrato por parte de esas personas y obviamente si los sueltan esperar que no esten afectados	No, nunca	4	Moderado	Poco	Moderado	Mucho	Mucho	Mucho	Moderado	Moderado	Sacarlo del agua (Asfixia)						Sí	Ciertamente sí	No sé		Indeciso o no tengo opinión	no se la verdad
Femenino	55	Pós-graduação	Bióloga, master en genética. Trabajo en caracterización genética de poblaciones de peces y reptiles.	Bogotá	Ciertamente sí	La reacción ante los estímulos, en mi laboratorio tenia acuarios y se alimentaba los peces a horas exactas, ellos sentían a la persona encargada de alimentarlos y el movimiento se aceleraba y hasta saltaban en la espera del alimento.	4	3	5	5	5	4	4	5	5	3	5	Ciertamente sí	No	Cualquier herida causa dolor y no solo por diversión sea la razón para hacer sufrir a los animales	No, nunca	5	Mucho	Poco	Mucho	Moderado	Moderado	Moderado	Moderado	Moderado	Sacarlo del agua (Asfixia)		Corte de cabeza	Golpe en la cabeza			Sí	Si	Si	Sedarlos en el agua y luego sacarlos del medio	Sí	No es necesario hacer actividad sanguinaria para poder consumo el alimento.
Masculino	46-55	Pós-graduação	Docente universitario	Bogotá	Sí	Tienen un sistema fisiológico de percepción de estímulos nocivos o potencialmente nocivos para ellos	4	4	5	5	5	4	4	4	5	4	4	Sí	No	El animal queda con una lesión que puede ser severa.	Sí, sólo una vez	4	Mucho	Poco	Mucho	Moderado	Moderado	Moderado	Moderado	Moderado	Sacarlo del agua (Asfixia)						Sí	Si	Si	Aquél que le cause el menor dolor y maltrato posible.	Sí	Tienen un sistema fisiológico de sensibilidad lo suficientemente desarrollado para percibir el dolor como amenaza y lesión corporal.
Femenino	36-45	Pós-graduação	Química farmacéutica - Profesora universitaria	Bogotá	Sí	Los peces son seres vivos y por ello tienen interacción con el medio, la cual puede evidenciarse, entre otros, a través de emociones (p. ej. miedo), desarrolladas como parte de su evolución, para mantenerse como individuos y como especie. Aunque emociones y sentimientos son conceptos diferentes, en especies más cercanas a los humanos (mascotas) algunas emociones puedan interpretarse como más cerc…	3	2	5	3	4	3	3	4	4	2	3	Sí	No	La pesca y la caza deberían darse únicamente para aportar alimento y no como diversión. Sin embargo, si la otra alternativa a la pesca recreativa es el pescar por el deseo de hacerlo, con la muertes del pez, sin que éste se vaya a utilizar, es preferible que sea sacado del agua y luego devuelto a su medio. Otra excepción sería el caso de pesca como fuente de alimento en el que se devuelve al agua…	Sí, sólo una vez	4	Moderado	Poco	Moderado	Moderado	Poco	Moderado	Poco	Poco	Sacarlo del agua (Asfixia)						Sí	Si	Si	Es el sacrificio de un animal empelando métodos donde se busca minimizar el sufrimiento del animal.	Sí	Porque son seres vivos y no es ético hacerlos sufrir más, si es posible reducir al menos un poco el tiempo y la intensidad del sufrimiento durante el sacrificio.
Femenino	18-25	Superior incompleto	Lic pedagogia infantil	Bogotá	Indeciso / no tengo opinión	Porque no tengo conocimiento en el área	1	1	5	1	1	1	1	1	1	1	1	Sí	No	Es cruel	No, nunca	1	Ningún	Poco	Mucho	Mucho	Moderado	Moderado	Mucho	Mucho	Sacarlo del agua (Asfixia)						Sí	Indeciso o no tengo opinión	No		Indeciso o no tengo opinión	No se que es
Masculino	18-25	Superior incompleto	ESTUDIANTE, quinto semestre de negocios internacionales	Bogotá	Sí	al ser crituras vivientes, al tener que luchar contra las amenazas que se les presenten, no serian exactamente el miedo que sentimso nosotros peros i al sentirse amenazados o acorralados, a de más pueden que sientan clama al snetirse seguros, y de más.	3	2	5	4	5	4	4	4	4	2	4	Sí	No	sencillamente es uan situacion inesperada para el pez , lo que lo peude desequilibrar naturalmente a sus instintos y quedar confundido con ellos	Sí, sólo una vez	4	Moderado	Moderado	Mucho	Mucho	Poco	Mucho	Moderado	Mucho	Sacarlo del agua (Asfixia)		Corte de cabeza				Ciertamente sí	Indeciso o no tengo opinión	No		Indeciso o no tengo opinión	no tengo suficiente informaicon para poder opinar al respecto
Femenino	18-25	Superior incompleto	Estudiante de derecho	Bogotá	Ciertamente sí	como todos los animales tienen la capacidad de percibir sensaciones	2	1	5	4	4	2	2	3	3	1	4	Sí	No	porque se saca de su medio vital lo cual le genera desespero y angustia	No, nunca	3	Moderado	Poco	Mucho	Mucho	Ningún	Poco	Moderado	Poco	Sacarlo del agua (Asfixia)						Ciertamente sí	No	No		Ciertamente no	por la cadena alimenticia
Femenino	18-25	Médio completo	ninguna	Bogotá	Ciertamente sí	Porque son seres humanos, clasifican en los animales, como cualquier animal sienten, respiran, se alimentan como los de más	5	No sé	5	5	5	5	5	5	5	No sé	5	Sí	No	Aunque es muy necesario para alimentarnos, no creo que sea divertido jugar con ellos, ya que al estar por fuera de su habitad no respiran.	No, nunca	3	No sé	Moderado	Mucho	Mucho	Moderado	Moderado	Mucho	No sé	Sacarlo del agua (Asfixia)	Retirar las vísceras con el animal vivo	Corte de cabeza				Sí	Indeciso o no tengo opinión	No		Indeciso o no tengo opinión	No se mucho al respecto
Femenino	36-45	Pós-graduação	Docente de Química - Universidad Nacional de Colombia	Bogotá	Sí	Pienso que son capaces de percibir situaciones de peligro o caos y reaccionar con temor. También creo que viven situaciones de bienestar. No lo veo como que tengan sentimientos o emociones con conciencia, más bien sería como una reacción instintiva ante el entorno.	2	2	5	2	3	2	2	2	2	2	2	Sí	Ciertamente no	La relación con la naturaleza debe estar regida por la ética. Para mi es aceptable pescar para comer y no por diversión. El acto de cazar, pescar, sacrificar un animal para provecho propio, debe ser respetuoso y agradecido con quien lo provee (la naturaleza, la vida, etc)	No, nunca	3	Mucho	Mucho	Mucho	Mucho	Mucho	Mucho	Mucho	Mucho	Sacarlo del agua (Asfixia)						Sí	Si	Si	Entiendo que abarca métodos de sacrificio rápido y certero tratando de no causar estrés innecesario al animal.	Sí	Porque están incluidos en la misma categoría de otros animales que ya se sacrifican con mejores métodos.
Masculino	46-55	Pós-graduação	Profesor-investigador Universitario	Bogotá	Ciertamente sí	Reaccionan en las peceras a la presencia del cuidador	3	No sé	5	3	5	2	4	4	4	1	4	Ciertamente sí	No	Porque sufre el maltrato de la captura y siente agonía al no poder respirar por sus branquias	No, nunca	4	Mucho	Poco	Mucho	Mucho	Moderado	Poco	Moderado	Poco	Sacarlo del agua (Asfixia)			Golpe en la cabeza			Sí	Ciertamente sí	Si	Dónde se causa el mínimo dolor y stress al animal	Ciertamente sí	Debe obtenerse la carne con el mínimo de sufrimiento para el animal además de garantizar la calidad del producto final a obtener.
Masculino	26-35	Pós-graduação	Estudiante de la Maestría en bioética, Universidad Javeriana	Bogotá	No	Por que las emociones por las que se pregunta (miedo, alegría, etc.) son definiciones humanas de sensaciones propiamente humanas.	2	1	5	2	4	2	2	3	3	1	4	Sí	No	Porque no es aceptable que tomemos las demás especies como un objeto de diversión. Es cierto que experimentamos una cierta simbiosis con las demás especies que nos hace tener interdependencia, pero esta dependencia nunca puede calificarse de diversión.	Sí, sólo una vez	4	Mucho	Ningún	Mucho	Moderado	Ningún	Ningún	Mucho	Ningún	Sacarlo del agua (Asfixia)						Sí	No	No		Indeciso o no tengo opinión	No conozco la normativa específica sobre sacrificio humanitario. Por otro lado, tal como lo han planteado, en términos de si los peces sufren o no, da igual si se sacrifica con más dolor o menos dolor, pues realmente el instinto animal lo va a conducir a tener algún nivel de sufrimiento en cualquier momento. Creer que el grado de dolor modifica en algo el sufrimiento es asignarle conciencia human…
Femenino	18-25	Superior incompleto	Estudiante de pregrado en psicología	Bogotá	Indeciso / no tengo opinión	Considero que el miedo es fácilmente atribuible a los animales. Sin embargo, constructos como alegría y sufrimiento serían más difícilmente vinculados con estos animales.	3	3	5	4	5	3	2	5	5	2	5	Indeciso / no tengo opinión	Indeciso / no tengo opinión	Son cuestiones culturales y tradicionales que se dan en un plano social. No podría evaluarlo como bien o mal.	No, nunca	5	Ningún	Ningún	Ningún	Ningún	Ningún	Ningún	Ningún	Ningún	Sacarlo del agua (Asfixia)		Corte de cabeza				Indeciso o no tengo opinión	Indeciso o no tengo opinión	No		Sí	Si se encuentra el espacio apropiado para hacer sacrificio de un animal de la manera más adecuada posible, sugiero que debería hacerse. Ahora bien, no estoy segura de si el animal sufre o no, pero el hecho de que no se generen respuestas ante el miedo puede ser lo correcto para sacrificar.
Masculino	46-55	Superior completo	Empleado	Bogotá	Ciertamente no	Porque son seres vivos	5	5	5	5	5	5	5	5	5	3	5	Sí	No	Eso causa sufrimiento a un ser que siente emosiones	No, nunca	5	Mucho	Poco	Mucho	Mucho	Moderado	Moderado	Moderado	Moderado	Sacarlo del agua (Asfixia)			Golpe en la cabeza			Sí	Si	No		No	No vale la pena el sacrificio de ningun animal por culpa de nosotros los humanos
Femenino	18-25	Superior completo	Biologia ambiental	Bogotá	Sí	Porque los peces como muchos otros animales tienen alma, del latin ánima que se relaciona con la capacidad de sentir emociones.	5	No sé	5	5	5	5	5	5	5	No sé	5	Sí	No	Si pezcas un pez es porque vas a comerlo. Si se quiere hacer deporte "pezca deportiva" existen otras muchas opciones que no incluyen el herir un animal por diversión.	No, nunca	5	Moderado	Poco	Moderado	Poco	Poco	Poco	Moderado	Moderado	Sacarlo del agua (Asfixia)						Sí	Si	Si	Se refiere a las prácticas alternativas que son empleadas en la producción de animales de, para el sacrificio humanitario de animales acuáticos describiendo métodos de eutanasia mecánicos, eléctricos, químicos y físicos con fines de contro l sanitario te	Sí	Finalmente son practicas que aumentan la calidad del producto y la salubridad de la producción.
Femenino	36-45	Pós-graduação	Museologa y Curadura auxiliar del Museo Entomològico UNAB, Universidad Nacional de Colombia, Facultad de Ciencias Agrarias	Bogotá	Ciertamente sí	Porque son seres vivos	4	4	5	4	5	4	4	4	5	4	5	Ciertamente sí	No	Simple, ellos sienten.	No, nunca	4	Mucho	Moderado	Mucho	Mucho	Moderado	Mucho	Mucho	Moderado	Sacarlo del agua (Asfixia)						Ciertamente sí	Indeciso o no tengo opinión	No		Sí	Porque poseen sistema nervioso, sienten
Femenino	26-35	Superior completo	Ingeniera Forestal	Bogotá	Sí	Nunca he visto un pez feliz, pero sí los he visto con lo que describiría como miedo (por ejemplo cuando son atrapados, o están cerca de un peligro), y con dolor.	4	4	5	5	5	5	4	5	5	4	5	Ciertamente sí	Indeciso / no tengo opinión	-	Sí, sólo una vez	5	Mucho	Mucho	Mucho	Mucho	Moderado	Mucho	No sé	No sé	Sacarlo del agua (Asfixia)		Corte de cabeza	Golpe en la cabeza			Ciertamente sí	Indeciso o no tengo opinión	No sé		Ciertamente sí	Porque son seres vivos.
Masculino	26-35	Superior incompleto	Ingeniería de Sistemas	Bogotá	Ciertamente sí	Claramente reconocen el peligro y huyen de el, creo que eso podría catalogarse como una faceta del miedo, por supuesto con fines de supervivencia. En cuanto al dolor, pues solo puedo decir que tengo la certeza que sienten; mas aun si tienen sistema nervioso central y periférico.	3	1	3	3	5	3	2	4	4	1	5	Indeciso / no tengo opinión	Sí	Obviamente han de experimentar miedo y pérdida de oxigeno, sin embargo creo que no son tan complejos como para entender lo que pasa o crear traumas de ningún tipo. Una vez que se sueltan continuan normalmente su simple vida.	Sí, algunas veces por año	3	No sé	Poco	Mucho	Mucho	Poco	Poco	Moderado	Moderado	Sacarlo del agua (Asfixia)		Corte de cabeza	Golpe en la cabeza		Destruir agallas	Ciertamente sí	Indeciso o no tengo opinión	No		Indeciso o no tengo opinión	Me imagino que hablan de algún tipo de sacrificio sin dolor... pues dudo que algún sacrificio sea sin dolor, a menos que los durmieran con X sustancia o algo por el estilo... y honestamente ya suficientes químicos consumimos todos los días como para añadirle mas.
Masculino	36-45	Superior incompleto	tec forestal	Bogotá	Sí	reacciones	5	3	5	5	5	5	5	5	5	3	5	Sí	No	sufrimiento	Sí, algunas veces por año	4	Mucho	Moderado	Mucho	Mucho	Moderado	Moderado	Mucho	Moderado	Sacarlo del agua (Asfixia)		Corte de cabeza	Golpe en la cabeza			Sí	Si	Si	minimizando sufrimiento	Sí	es lo mínimo que merecen
Masculino	18-25	Superior incompleto	Estudiante de medicina veterinaria	Bogotá	Sí	anatomo - fisiologicamente presentan sensibilidad igual que otras especies animales, aparte de eso ellos identifican los cambios con iguales receptores q se encuentran en mamiferos.	4	2	5	4	4	4	4	4	4	2	4	Sí	Indeciso / no tengo opinión	son seres vivos y se les debe brindar las mejores condiciones en todos los casos	Sí, algunas veces por año	3	Moderado	Mucho	Moderado	Poco	Poco	Poco	Poco	Poco	Sacarlo del agua (Asfixia)		Corte de cabeza	Golpe en la cabeza		Hielo	Sí	Indeciso o no tengo opinión	Si	son las condiciones necesarias para darle un ser vivo una muerte digna en pocas palabras.	Sí	son seres vivos y se hace necesario que no solo los peces sino animales para el consumo humano se han tratado con respecto esto debería ser muy aplicado en pesquería industrial en el mar que muchas veces no presentan el mas mínimo control en el bienestar y el sacrificio.
Femenino	26-35	Pós-graduação	Directora Programa Medicina Veterinaria	Bogotá	Ciertamente sí	Por estudios cientìficos	4	2	5	5	5	4	3	5	5	2	5	Ciertamente sí	Ciertamente no	por temas de ética y bienestar animal	No, nunca	3	Mucho	Poco	Mucho	Moderado	Poco	Moderado	Moderado	Poco	Sacarlo del agua (Asfixia)	Retirar las vísceras con el animal vivo	Corte de cabeza	Golpe en la cabeza			Ciertamente sí	Ciertamente sí	Si	Sacrificar a los animales provocándoles el menor estrés posible y cumpliendo con todas las condiciones relacionadas con el bienestar animal	Ciertamente sí	Porque existen estudios científicos que demuestran que los peces sienten

## Sheet: Data_Curitiba 
Sexo do respondente	Idade	Grau de escolaridade	Ocupação	Cidade onde reside atualmente	Você acha que peixes são capazes de sentir emoções, tais como medo e alegria, além de sofrer?	Por quê?	Pombo	Borbo	Bebê	Rato	Cachorro	Galinha	Peixe	Ovelha	Boi	Barata	Lobo	Você acha que tirar os peixes da água causa sofrimento para eles?	É aceitável pescar por diversão e soltar o peixe depois?	Por quê?	Você já praticou pesca com linha e anzol?	De acordo com a escala selecione a capacidade de sentir dor de um peixe	Pesque - pague	Feira do peixe vivo	Peixe mantido como animal de estimação (ornamental)	Pesca com linha e anzol	Peixes como animais de laboratório	Peixes de exibição em aquários	Peixes em petshop	Produção de peixes para consumo	Produção de peixes ornamentais	Quais as formas de abate que você já viu? [Retirar da água (asfixia)]	Quais as formas de abate que você já viu? [Retirar a barrigada com peixe vivo]	Quais as formas de abate que você já viu? [Cortar a cabeça fora]	Quais as formas de abate que você já viu? [Martelada na cabeça]	Quais as formas de abate que você já viu? [Morte na sacola]	Quais as formas de abate que você já viu? [Nenhuma]	Quais as formas de abate que você já viu? [Outra]	Você acha que as formas de abate assinaladas na pergunta anterior causam sofrimento aos peixes?	Você já ouviu falar em abate humanitário?	Por favor, explique o quê é abate humanitário.	Você acha que o sofrimento afeta a qualidade da carne do pescado?	Você acha que os peixes devem ser incluídos na legislação de abate humanitário, assim como os outros animais utilizados para consumo?	Por quê?
Feminino	18-25	Mestrado incompleto	Mestrado em Zootecnia	Curitiba	Sim	Por estudei um pouco sobre sso	5	1	5	5	5	5	4	5	5	1	5	Certamente sim	Indeciso ou não tenho opinião	Nunca pensei sobre isso	Sim, algumas vezes ao ano	4	Muito	Muito	Pouco	Muito	Muito	Pouco	Não sabe	Muito	Não sabe	Retirar da água (asfixia)	Retirar a barrigada com peixe vivo	Cortar a cabeça fora		Morte na sacola			Certamente sim	Sim	sem sofrimento pra o animal	Sim	Certamente sim	Porque são capazes de sentir
Feminino	26-35	Doutorado incompleto	Estudante de doutorado em ciências veterinárias	Curitiba	Certamente sim	pois são vertebrados, logo, sencientes	5	3	5	5	5	5	5	5	5	3	5	Certamente sim	Certamente não	Pois são capazes de sofrer e a prática envolve alto potencial de sofrimento	Sim, algumas vezes ao ano	5	Muito	Muito	Moderado	Muito	Moderado	Muito	Muito	Muito	Muito	Retirar da água (asfixia)		Cortar a cabeça fora	Martelada na cabeça	Morte na sacola		Gelo	Certamente sim	Sim	é o abate sem sofrimento	Certamente sim	Certamente sim	Pois assim como a grande maioria dos animais de produção usados para consumo, os peixes são sencientes e por isso possuem a capacidade de sofrer, então, protegidos pela legislação, a possibilidade de sofrimento em diferentes sistemas poderia diminuir, se cumprido o conteúdo da lei.
Feminino	18-25	Superior completo	Zootecnia	Curitiba	Certamente sim	Porque aprendi na faculdade e me interesso sibre o assunto, além do TCC ser relacionado ao bem-estar de peixes	5	3	5	5	5	5	5	5	5	3	5	Certamente sim	Certamente não	Utilitarismo	Sim, só uma vez	5	Muito	Muito	Muito	Muito	Moderado	Muito	Muito	Muito	Muito	Retirar da água (asfixia)	Retirar a barrigada com peixe vivo	Cortar a cabeça fora	Martelada na cabeça	Morte na sacola			Certamente sim	Sim	Inconsciência em menos de 1 segundo, seguida de morte antes do animal voltar à consciência.	Certamente sim	Certamente sim	Pois sofrem, certamente.
Feminino	18-25	Superior incompleto	Zootecnia	Curitiba	Certamente sim	Porque tem comportamentos que demonstram isso, possuem sistema nervoso e há estudos que indicam reações fisiológicas específicas em situações de estresse.	5	5	5	5	5	5	5	5	5	5	5	Certamente sim	Não	Porque quando o peixe é fisgado pode ocorrer lesões que irão causar sofrimento ao animal, então ser solto não seria um benefício a esse animal lesado. De qualquer forma, não deveria a vida de um animal não deveria ser usada para diversão.	Sim, só uma vez	5	Muito	Moderado	Pouco	Muito	Pouco	Pouco	Moderado	Moderado	Moderado	Retirar da água (asfixia)	Retirar a barrigada com peixe vivo	Cortar a cabeça fora					Sim	Sim	Insensibilzar e abater o peixe antes que retorne a consciência	Certamente sim	Certamente sim	Porque melhoraria a qualidade de vida e da carcaça do peixe
Feminino	26-35	Superior incompleto	Zootecnia	Curitiba	Certamente sim	Importante para não ter sofrimento e dores.	5	5	5	5	5	5	5	5	5	4	5	Certamente sim	Não	Extrema importancia por não causar sofrimento e dor.	Sim, só uma vez	5	Muito	Muito	Moderado	Muito	Muito	Moderado	Moderado	Muito	Moderado	Retirar da água (asfixia)	Retirar a barrigada com peixe vivo	Cortar a cabeça fora					Certamente sim	Sim	Abate indolor, de forma rápida e viável comercialmente.	Sim	Sim	Importante para não ter sofrimento e dor.
Feminino	26-35	Mestrado incompleto	Mestrado na Pós-Graduação de Ciências Farmacêuticas da UFPR	Curitiba	Certamente sim	Além dos correlatos neurais, a observação do comportamento destes animais nos indica que eles têm reações como de aversão e medo (pois fogem), possuem estrutura social de acordo com a espécie (vivem em cardumes organizados muitas vezes) e até demonstram afeição e interações interespecíficas.	5	3	5	5	5	5	5	5	5	3	5	Certamente sim	Certamente não	? Não entendi a pergunta...	Sim, só uma vez	5	Moderado	Muito	Moderado	Muito	Muito	Muito	Muito	Moderado	Moderado	Retirar da água (asfixia)	Retirar a barrigada com peixe vivo	Cortar a cabeça fora	Martelada na cabeça				Certamente sim	Sim	Abate que, ainda que respeite as normas sanitárias e de boas práticas, cause nenhum ou o mínimo sofrimento possível e o mais rapidamente ao animal a ser abatido.	Certamente sim	Certamente sim	Pelos mesmos motivos que outras espécies: eles sentem dor, medo, ansiedade!
Feminino	26-35	Superior completo	Medica Veterinária	Curitiba	Sim	São seres sensientes.	5	1	5	5	5	5	5	5	5	1	5	Certamente sim	Certamente não	Os animais tem sentimentos, e você primeiro machuca na pescaria, depois devolve o animal machucado, ficando mais suceptivel a predadores. Não existe lógica em fazer isto por diversão.	Sim, só uma vez	4	Muito	Moderado	Nenhum	Muito	Moderado	Nenhum	Moderado	Moderado	Moderado	Retirar da água (asfixia)	Retirar a barrigada com peixe vivo	Cortar a cabeça fora					Certamente sim	Sim	Abate com o mínimo de sofrimento possível para o animal que servirá de consumo humano.	Certamente sim	Certamente sim	Os animais sofrem muito no abate que e utilizado hoje.
Feminino	18-25	Mestrado incompleto	Ciências Veterinárias	Curitiba	Certamente sim	Porque demonstram comportamentos que indicam a presença de sentimentos.	5	3	5	5	5	5	5	5	5	3	5	Certamente sim	Não	Porque o sofrimento causado durante a pesca e os ferimentos que podem afetar a sobrevivência do peixe após ele ser solto não são justificáveis apenas para diversão das pessoas.	Sim, só uma vez	5	Moderado	Muito	Pouco	Moderado	Muito	Moderado	Moderado	Moderado	Moderado	Retirar da água (asfixia)				Morte na sacola			Certamente sim	Sim	É o abate feito de modo a causar menor sofrimento ao animal.	Certamente sim	Certamente sim	Porque assim como os outros animais, os peixes também são sencientes e, portanto, devem ter uma morte com o menor sofrimento possível.
Feminino	18-25	Mestrado incompleto	Mestrando em ciências veterinárias	Curitiba -PR	Certamente sim	Porque possuem um sistema nervoso suficientemente desenvolvido para isso.	5	2	5	5	5	5	4	5	5	2	5	Certamente sim	Não	Porque o processo causa lesões físicas ao animal, que podem inclusive levar a dor prolongada ou morte após a soltura, além de promover medo ao animal.	Sim, só uma vez	4	Moderado	Muito	Pouco	Moderado	Moderado	Moderado	Moderado	Moderado	Moderado	Retirar da água (asfixia)				Morte na sacola			Certamente sim	Sim	É o método de abate que procura promover o menor sofrimento possível ao animal durante o processo, contando com insensibilização prévia, seguida imediatamente pelo abate/sangria.	Sim	Certamente sim	Porque se os peixes têm capacidade de sofrer, tal como os demais animais abatidos para consumo, então têm também direito a um método de abate que reduza ao máximo seu sofrimento.
Feminino	18-25	Doutorado incompleto	Aluna de doutorado do Programa de Pós-Graduação em Ciências Veterinárias - UFPR (LABEA)	Curitiba-PR	Certamente sim	Peixes são animais sencientes, conforme evidências da literatura. Possuem estruturas responsáveis pelo processamento de emoções.	5	Não sei	5	5	5	5	5	5	5	Não sei	5	Certamente sim	Certamente não	Pelo fato de os animais sentirem-se sufocados; a analogia é válida se deixarmos um ser humano dentro da água, sem a possibilidade de sair.	Não, nunca	5	Muito	Muito	Muito	Muito	Muito	Muito	Muito	Muito	Muito	Retirar da água (asfixia)	Retirar a barrigada com peixe vivo		Martelada na cabeça	Morte na sacola			Certamente sim	Sim	Abate realizado a partir dos princípios de bem-estar animal, com o objetivo de reduzir sofrimento.	Sim	Certamente sim	Peixes são animais sencientes, da mesma maneira que todos os vertebrados cobridos pela legislação.
Feminino	26-35	Mestrado incompleto	Médica Veterinária	Curitiba	Certamente sim	Porque eles são comprovadamente tidos como seres sencientes, que possuem então estruturas cerebrais que lhes conferem a capacidade de sentir.	5	3	5	5	5	5	5	5	5	3	5	Certamente sim	Certamente não	Porque esta experiência certamente causa dor e desconforto aos animais.	Sim, só uma vez	5	Moderado	Muito	Moderado	Moderado	Moderado	Moderado	Muito	Muito	Muito	Retirar da água (asfixia)			Martelada na cabeça				Certamente sim	Sim	Um abate que considere condições eticamente adequadas, com insensibilização seguida de eutanásia.	Certamente sim	Certamente sim	Porque, conforme mencionado anteriormente, eles tem capacidade de sentir.
Masculino	26-35	Mestrado incompleto	Estudante de mestrado em Ciências Veterinárias	Curitiba - PR	Certamente sim	Porque eles tem todo o sistema fisiológico para isso. Além disso, existem diversos estudos demonstrando respostas comportamentais que também indicam essa capacidade nos peixes.	5	1	5	5	5	5	5	5	5	1	5	Certamente sim	Não	Porque essa atividade causa um sofrimento muito grande ao animal que não é justificado pelo simples caráter recreativo desse tipo de pesca.	Sim, algumas vezes ao ano	5	Muito	Muito	Pouco	Muito	Moderado	Pouco	Muito	Moderado	Moderado	Retirar da água (asfixia)	Retirar a barrigada com peixe vivo	Cortar a cabeça fora	Martelada na cabeça	Morte na sacola			Certamente sim	Sim	É o abate que leva em consideração a senciência do animal e busca, através da insensibilização rápida e efetiva antes da morte, minimizar o sofrimento do animal durante o procedimento.	Certamente sim	Certamente sim	Porque os peixes, assim como os outros animais já inclusos na legislação, são animais sencientes e que merecem um cuidado maior do que o que existe hoje.
Masculino	18-25	Superior incompleto	Estudante de Zootecnia	Curitiba PR	Sim	Por que são animais como qualquer outro.	4	3	5	5	5	4	4	5	5	3	5	Sim	Não	Por que isso pode afetar no modo de alimentação do animal, e consequentemente leva-lo a morte.	Não, nunca	4		Muito	Pouco	Muito	Moderado	Pouco	Pouco	Moderado	Moderado	Retirar da água (asfixia)	Retirar a barrigada com peixe vivo	Cortar a cabeça fora					Certamente sim	Sim	Um tipo de abate que tenta minimizar ao máximo o sofrimento do animal.	Sim	Sim	Por acredito que com as práticas utilizadas hoje em dia causam dor aos peixes.
Masculino	26-35	Mestrado incompleto	médico veterinário metrando	curitiba pr	Sim	porque fazem parte do grupo dos vertebrados, sendo seres sencientes e capazes de sentir emoções, medo, dor, entre outras sensações.	5	3	5	5	5	5	5	5	5	2	5	Sim	Não	porque está causando sofrimento desnecessário aos peixes, meramente para uma satisfação dispensável	Sim, só uma vez	5	Muito	Moderado	Moderado	Muito	Moderado	Pouco	Moderado	Moderado	Moderado	Retirar da água (asfixia)							Sim	Sim	é o abate de animais sem causar dor ou sofrimento	Sim	Sim	por serem animais vertebrados sencientes como qualquer outro animal de produção
Feminino	26-35	Superior completo	Zootecnista	Curitiba	Sim	Observação do comportamento da especie.	5	3	5	5	5	5	4	5	5	2	5	Certamente sim	Não	Devido as feridas que causadas pelos anzóis e pelo estresse na captura.	Sim, só uma vez	4	Moderado	Muito	Pouco	Muito	Muito	Moderado	Moderado	Moderado	Moderado	Retirar da água (asfixia)	Retirar a barrigada com peixe vivo	Cortar a cabeça fora		Morte na sacola			Certamente sim	Sim	Insensibilização de forma indolor.	Sim	Sim	Assim como as outras especies eles tem os mesmo direitos.
Feminino	26-35	Superior completo	Pesquisadora	Curitiba	Certamente sim	Porque são seres vivos e possuem terminações nervosas	3	3	4	4	5	3	3	4	4	3	5	Certamente sim	Não	Porque o peixe ficará machucado e sentirá dor,incômodo	Não, nunca	3	Moderado	Muito	Pouco	Muito	Pouco	Pouco	Moderado	Muito	Muito	Retirar da água (asfixia)							Sim	Sim	Garante o bem estar animal em todos os momentos do abate,do inicio o fin dos procedimentos	Certamente sim	Certamente sim	Porque eles também sentem dor,passam por estresse,etc.
Feminino	18-25	Superior incompleto	Zootecnia	Curitiba	Certamente sim	Por que já assisti alguns vídeos de abate e tenho claramente a impressão de que sofrem. Não é pelo fato de não ser audível a nós humanos, que eles não emitem sons de dor por exemplo.	4	3	5	5	5	5	4	5	5	3	5	Sim	Não	Porque vai causar um estresse desnecessário ao animal	Não, nunca	4	Muito	Muito	Pouco	Muito	Moderado	Pouco	Moderado	Muito	Moderado	Retirar da água (asfixia)		Cortar a cabeça fora	Martelada na cabeça				Certamente sim	Sim	É uma forma de abate que prioriza diminuir o estresse pré abate	Certamente sim	Certamente sim	Porque semelhantemente a todos os outros animais ele sofre estresse e sente dor
Feminino	26-35	Mestrado incompleto	Médica veterinária autônoma e mestranda	Curitiba	Certamente sim	Para reduzir o sofrimento animal	5	1	5	5	5	5	5	5	5	1	5	Certamente sim	Certamente não	Porque a pesca esportiva causa ferimentos e provoca dor e estresse nos peixes. Causar sofrimento ao animal é inadmissível, e este fato se agrava quando o propósito é a diversão do ser humano.	Sim, só uma vez	5	Moderado	Muito	Moderado	Muito	Muito	Moderado	Moderado	Muito	Muito	Retirar da água (asfixia)	Retirar a barrigada com peixe vivo	Cortar a cabeça fora	Martelada na cabeça	Morte na sacola			Certamente sim	Sim	É fazer o abate do animal de maneira a evitar dor e sofrimento. Para isso os animais devem ser submetidos a um procedimento validado que promova sua perda de consciência antes de realizar o abate propriamente dito (sangria).	Certamente sim	Certamente sim	Porque são animais sencientes e seu abate precisa ser regulamentado para que se torne uniforme no país e se reduza o sofrimento dos muitos animais envolvidos no processo.
Feminino	26-35	Superior completo	funcionária pública	curitiba	Sim	porque eles aparentam sentir medo quando são pescados	4	1	5	5	5	5	4	5	5	1	5	Certamente sim	Certamente não	porque fere o peixe. se a pesca tem por fim a alimentação ainda é tolerável, mas seria melhor um método indolor. porém não é correto machucar o animal e depois soltá-lo na natureza pelo prazer humano	Não, nunca	4	Moderado	Moderado	Moderado	Muito	Muito	Muito	Muito	Não sabe	Não sabe	Retirar da água (asfixia)							Certamente sim	Sim	é matar um animal causando menos dor possível	Certamente sim	Certamente sim	porque qualquer animal que serve para consumo humano deveria ser respeitado com um ser vivo (que sente dor e medo) e não como mero objeto para satisfação pessoal. ainda se é possível trazer bem-estar não fazê-lo é crueldade
Feminino	36-45	Doutorado completo	Med veterinária	Curitiba	Sim	Porque tem sensações e são senscientes	4	3	5	5	5	4	4	5	5	3	5	Sim	Não	Porque no meu ponto de vista causa sofrimento desnecessário ao animal	Não, nunca	4	Muito	Moderado	Moderado	Muito	Moderado	Moderado	Moderado	Moderado	Moderado	Retirar da água (asfixia)						Gelo	Sim	Sim	Que segue normas específicas para abate humanitário	Sim	Certamente sim	Porque também merecem respeito
Feminino	18-25	Superior incompleto	Estudante de zootecnia	Curitiba	Certamente sim	Porque as pessoas veem animais que não são compreendidos em todos os aspectos, e tentam encaixar em algo que faz sentido para eles, mas se tentarmos ver o animal como um animal e entender o que ele entende no "mundo dele" talvez possamos fazer ligações com a nossa percepção. Então muitas vezes achamos que animais não sentem tais emoções pelo simples fato de não entender o que se passa com o que o…	4	4	5	5	5	4	4	5	5	4	5	Certamente sim	Sim	Por ser uma pratica esportiva, quando bem manejada não causará tanto impacto no animal. Uma experiência negativa que o animal teria, mas seria por pouco tempo.	Sim, algumas vezes ao ano	5	Moderado	Muito	Moderado	Muito	Moderado	Moderado	Moderado	Muito	Moderado	Retirar da água (asfixia)		Cortar a cabeça fora	Martelada na cabeça				Certamente sim	Sim	O choque elétrico, o golpe letal aplicado na cabeça e seccionar partes da medula são os métodos de abate humanitário de peixes que conheço	Certamente sim	Certamente sim	São seres vivos, merecem o direito da dúvida se eles têm emoções ou não.
Feminino	18-25	Superior incompleto	Estudante, zootecnia	curitiba	Indeciso ou não tenho opinião	porque acredito que a o peixe sinta emoções por um reflexo natural, por exemplo o medo, o peixe sente medo e foge por uma questão de sobrevivência.	2	1	5	5	5	4	2	5	5	1	5	Sim	Sim	Em se tratando de bem estar animal não é aceitável, pois acredito que haja sofrimento doloroso ao animal. Na minha opinião é aceitável por uma questão cultural	Sim, algumas vezes ao ano	5	Muito	Muito	Pouco	Muito	Não sabe	Pouco	Pouco	Moderado	Pouco	Retirar da água (asfixia)	Retirar a barrigada com peixe vivo	Cortar a cabeça fora					Certamente sim	Sim	É uma forma de reduzir o sofrimento do animal	Sim	Sim	Porque o peixe também sente dor
Feminino	26-35	Superior completo	Zootecnista	Curitiba	Certamente sim	porque são seres vivos	4	3	4	4	5	5	4	5	5	3	5	Certamente sim	Não	Porque sofrem estresse por saírem da água e se machucam.	Sim, só uma vez	5	Muito	Muito	Moderado	Muito	Muito	Moderado	Muito	Muito	Moderado	Retirar da água (asfixia)		Cortar a cabeça fora	Martelada na cabeça	Morte na sacola			Sim	Sim	abate-los de forma menos cruel, com o mínimo de dor e estresse possível e respeito	Indeciso ou não tenho opinião	Sim	porque muitos luares criam e abatem cruelmente
Feminino	18-25	Superior incompleto	Estudante de zootecnia	Curitiba	Sim	Porque peixes são animais como um outro qualquer, que vai sentir frio, calor, medo e vai fugir dos predadores, assim como dor e coisas do gênero.	4	4	5	5	5	4	4	5	4	Não sei	5	Sim	Não	Porque você pega o peixe, tira do habitat, causa tensão medo angustia e o anzol também pode ferir o animal, é na minha opinião maldade devolver o peixe, além do mais, lugares que praticam essa situação vão fazer com o que o peixe passe por isso inumeras vezes, sendo um ato de crueldade e longe de ser um bem-estar para esses animais. Afinal as pessoas vivem brigando pelo bem-estar dos animais e pe…	Não, nunca	4	Muito	Muito	Moderado	Muito	Muito	Moderado	Moderado	Muito	Moderado	Retirar da água (asfixia)		Cortar a cabeça fora				Gelo	Sim	Sim	Uma maneira que possa garantir um certo bem-estar dos animais desde sua captura até seu momento de abate, evitando o máximo possivel o estresse desse animal. Durante o abate o ideal seria esse animais estarem inconsciente evitando assim o sofrimento no momento, ou seja evitar o máximo possivel que sinta algum tipo de dor e agonia e com certa rapidez	Sim	Sim	Na verdade o porque disso, já esta justificado nas questões anteriores, afinal porque quase todos os animais podem ter esse direito e os peixes não ?
Masculino	18-25	Superior incompleto	Estudante de Medicina Veterinária	Curitiba	Certamente sim	Pois eles apresentam sistema nervoso como os demais animais	5	5	5	5	5	5	5	5	5	5	5	Certamente sim	Não	Pois isso gera estresse para os animais além de causar traumas devido ao anzol.	Sim, só uma vez	5	Moderado	Moderado	Pouco	Muito	Muito	Moderado	Moderado	Moderado	Moderado	Retirar da água (asfixia)							Certamente sim	Sim	Uma forma de abate sem causa sofrimento nem estresse aos animais.	Sim	Certamente sim	Pois eles apresentam dor quando são abatidos. Para que eles sofram o mínimo possível deve ser feito um abate consciente por parte das pessoas que o realizam.
Feminino	18-25	Superior incompleto	Estudante de Medicina Veterinária (UFPR) - Terceiro ano.	Curitiba	Certamente sim	Pois mesmo não sendo mamíferos, e anatômica e fisiologicamente muito diferentes, de nós humanos, acredito que os peixes, tanto ósseos quanto cartilaginosos, possuem células nervosas e um sistema nervoso, mesmo que seja mais "simples" em comparação aos dos mamíferos, ele pode gerar a sensação de dor e medo.	5	Não sei	5	5	5	5	5	5	5	Não sei	5	Sim	Indeciso ou não tenho opinião	Não posso opinião formada sobre esse assunto, não tendo noção do possível trauma que a pesca e solta pode ou não acarretar ao animal.	Sim, algumas vezes ao ano	5	Moderado	Muito	Pouco	Muito	Moderado	Pouco	Pouco	Moderado	Pouco	Retirar da água (asfixia)	Retirar a barrigada com peixe vivo	Cortar a cabeça fora					Sim	Sim	Acredito que seja um método de abate no qual o animal não sofra, não sentindo dor nem medo.	Indeciso ou não tenho opinião	Sim	Pois assim como os outros animais, já inclusos na legislação, acredito que os peixes também sejam capazes de sentir dor, medo, emoções em geral. Até que me provem o contrario.
Feminino	18-25	Superior completo	Médica Veterinária	Curitiba	Sim	são seres sencientes!	5	3	5	5	5	5	5	5	5	2	5	Certamente sim	Indeciso ou não tenho opinião	Depende da maneira como é feito.	Sim, só uma vez	4	Muito	Muito	Pouco	Muito	Moderado	Moderado	Moderado	Moderado	Moderado		Retirar a barrigada com peixe vivo						Certamente sim	Sim	abate em que o animal sofre rápida dessensibilização, o que reduz o sofrimento	Certamente sim	Certamente sim	porque eles sentem como os outros animais!
Feminino	18-25	Superior incompleto	Medicina Veterinária	Curitiba	Sim	Porque possuem um sistema nervoso e pesquisas já indicaram que possuem áreas no encéfalo correspondentes ao sistema límbico, ligado às emoções	4	Não sei	5	5	5	4	3	5	5	Não sei	5	Certamente sim	Certamente não	Porque primeiro acredito que isso nem se justifique como "diversão". Há tantas outras coisas realmente divertidas para se fazer... Segundo, porque acredito que isso interfere no curso do animal, retira-o da sua rotina e causa dor e desconforto.	Sim, só uma vez	3	Moderado	Muito	Muito	Muito	Não sabe	Moderado	Muito	Muito	Moderado						Nenhuma		Certamente sim	Sim	É abater o peixe de uma forma a minimizar o seu sofrimento. por exemplo cortando a medula espinhal antes do abate.	Certamente sim	Certamente sim	Porque acredito que assim como os outros animais, em menor ou maior grau, eles também sofrem.
Feminino	18-25	Superior completo	Ciências Biológicas	Curitiba	Certamente sim	Porque seu sistema nervoso possui estruturas análogas as dos demais vertebrados, capazes de sentir emoções.	5	3	5	5	5	5	5	5	5	3	5	Certamente sim	Certamente não	Pois causa dor e sofrimento ao animal sem motivo ou justificativa coerente.	Não sei	5	Moderado	Muito	Muito	Moderado	Muito	Muito	Muito	Muito	Muito	Retirar da água (asfixia)							Certamente sim	Sim	Abate humanitário é o ato de abater um animal de maneira a diminuir ao máximo seu sofrimento antes e durante a morte do animal.	Sim	Certamente sim	Pois são animais sencientes.
Masculino	18-25	Superior incompleto	Estudante de Ciências Biológicas- UFPR	Curitiba	Certamente sim	Peixes são animais vertebrados aquáticos e como tal possuem sistema nervoso complexo (possuem cérebro e órgãos de sentido). Este grupo possuí a capacidade de perceber correntes elétricas e processá-las (como emoções) pois a maioria apresenta sistema sensitivo, mesmo não possuindo a região do neocórtex (responsável pelas sensações).	5	3	5	5	5	5	5	5	5	3	5	Certamente sim	Certamente não	Justamente pelo fato desses animais serem organismos senciente e , portanto, sentem dor e sofrimento. Além de ficarem estressados.	Sim, só uma vez	5	Moderado	Muito	Moderado	Muito	Muito	Moderado	Muito	Muito	Muito	Retirar da água (asfixia)	Retirar a barrigada com peixe vivo	Cortar a cabeça fora		Morte na sacola		Com arpão	Certamente sim	Sim	Abate humanitário é levar o organismo à morte da forma que NÓS HUMANOS achamos ser a menos agressiva possível para o animal: com pouco sofrimento e dor.	Sim	Certamente sim	Novamente pelo simples fato de que esses animais são passíveis de sentir dor e sofrimento.
Feminino	26-35	Doutorado incompleto	Doutoranda em Biologia Animal	Curitiba	Certamente sim	Porque são seres complexos, com sistema nervoso desenvolvimento e seu comportamento muitas vezes social "caminhou" para isto	5	1	5	5	5	5	5	5	5	1	5	Certamente sim	Não	Pois gera dor e sofrimento ao animal	Sim, só uma vez	3	Moderado	Muito	Pouco	Muito	Moderado	Pouco	Moderado	Moderado	Moderado	Retirar da água (asfixia)		Cortar a cabeça fora	Martelada na cabeça	Morte na sacola			Certamente sim	Sim	É uma forma de abate do animal geralmente para consumo que busca manter o bem-estar do mesmo, evitando sofrimento	Indeciso ou não tenho opinião	Sim	Como já mencionado, eles sentem dor e sofrem, e isto é um ótimo motivo
Masculino	18-25	Superior completo	Biólogo	Curitiba	Certamente sim	Pois são seres vivos sensitivos como nós	5	3	5	5	5	5	5	5	5	3	5	Certamente sim	Sim	desde que o peixe não fique muito tempo fora da agua ou que o mesmo não sofra um ferimento muito grave por meio dessa pratica, não vejo problemas	Sim, algumas vezes ao ano	4	Moderado	Muito	Pouco	Moderado	Pouco	Pouco	Moderado	Pouco	Pouco	Retirar da água (asfixia)		Cortar a cabeça fora	Martelada na cabeça	Morte na sacola		Gelo, asfixia por CO² e anestesia	Certamente sim	Sim	é aquele que causa no menos sofrimento possível ao animal	Certamente sim	Certamente sim	Pelo fato mais simples eles podem sentir como nos e outro motivo e que a carne do pescado assim como de outros animais fica melhor ou de certo modo mais salvável, se for feito o abate sem sofrimento
Feminino	26-35	Mestrado incompleto	Farmacêutica	Curitiba	Sim	Porque percebo em aquários de amigos comportamentos diferentes de cada um em diversas situações	3	2	5	3	5	5	3	5	5	3	5	Certamente sim	Não	Porque pode danificaro corpo dele, gerarando dor e desconforto	Sim, só uma vez	3	Moderado	Muito	Moderado	Muito	Muito	Moderado	Moderado	Moderado	Moderado	Retirar da água (asfixia)	Retirar a barrigada com peixe vivo	Cortar a cabeça fora					Certamente sim	Sim	Forma de abater sem causar tanto sofrimento ao animal	Sim	Sim	Porque são seres vivos como os outros e merecem os mesmos direitos
Feminino	18-25	Superior completo	Residente em Medicina Veterinária	Curitiba	Sim	Pois são seres dotados de medula espinhal	4	2	5	4	5	4	4	4	4	2	4	Sim	Indeciso ou não tenho opinião	pois o anzol causa ferimentos, de baixa ou alta magnitude, e não se sabe se sobreviverão	Sim, algumas vezes ao ano	3	Muito	Pouco	Pouco	Muito	Moderado	Pouco	Pouco	Pouco	Pouco	Retirar da água (asfixia)		Cortar a cabeça fora					Sim	Sim	é aquele cujo sofrimento do animal é minimizado, a partir de técnicas de insensibilização prévia	Sim	Sim	pois também são animais sencientes, e em expansão comercial
Feminino	36-45	Doutorado completo	professor	Curitiba	Certamente sim	Devido este ser um mecanismo que promove a sobrevivência - relacionado com a presença de estruturas neurais e neurotrasnmissores	5	5	5	5	5	5	5	5	5	5	5	Certamente sim	Certamente não	Por que por um motivo superfélulo e não justificável foi promovido estresse intencional ao animal	Não, nunca	5	Muito	Muito	Muito	Muito	Muito	Muito	Muito	Moderado	Moderado	Retirar da água (asfixia)							Certamente sim	Sim	é aquele que promove o meno impacto no animal, considerando métodos e alternativas de minimizar a percepção antes da finalização da vida	Certamente sim	Certamente sim	Pelo respeito e ética que devemos ter com os seres vivos que nos servem
Feminino	18-25	Superior incompleto	Direito	Curitiba	Sim	Eles sofrem de dor e stress. Possuem sistema nervoso desenvolvido o suficiente pra isso. Mas por não terem sistema límbico não possuem sentimentos complexos.	5	1	3	5	5	5	3	5	5	1	5	Certamente sim	Indeciso ou não tenho opinião	Eles sofrem com os ferimentos do anzol e a mudança de pressão, alem de sufocarem por um tempo.	Sim, algumas vezes ao ano	5	Muito	Muito	Moderado	Moderado	Muito	Pouco	Moderado	Moderado	Moderado	Retirar da água (asfixia)		Cortar a cabeça fora	Martelada na cabeça				Indeciso ou não tenho opinião	Sim	Matar algum ser da forma mais indolor possível	Certamente sim	Certamente sim	Por que é o certo a se fazer.
Feminino	26-35	Superior completo	Empresária	Curitiba	Certamente sim	Porque crio peixes desde pequena, já tive aquário e tanques e pude presenciar sua forma de agir.	5	5	5	5	5	5	5	5	5	5	5	Certamente sim	Sim	Estudos comprovam que, apesar do estresse sofrido pelo animal no momento da retirada da água, os animais retornam e permanecem com saúde.	Sim, só uma vez	5	Muito	Muito	Pouco	Moderado	Muito	Muito	Muito	Muito	Muito	Retirar da água (asfixia)	Retirar a barrigada com peixe vivo	Cortar a cabeça fora		Morte na sacola			Certamente sim	Sim	É uma maneira de abater animais com o menor impacto de estresse para o animal, com condições de respeito e segurança.	Certamente sim	Certamente sim	Estudos comprovam que o animal, sob condição de estresse, produz várias substâncias que podem prejudicar a qualidade da carne, inclusive os peixes (parei de comê-los por esse motivo).
Feminino	36-45	Doutorado completo	Professora universitária	Curitiba	Certamente sim	Há artigos que comprovam	5	5	5	5	5	5	5	5	5	5	5	Certamente sim	Sim	A pescaria faz parte da cultura. Não se pode querer mudar de uma hora para outra. Pescar causa sofrimento ao animal, mas se for solto em seguida talvez possa ser amenizado	Sim, algumas vezes ao ano	5	Moderado	Muito	Muito	Muito	Muito	Moderado	Muito	Moderado	Moderado	Retirar da água (asfixia)							Certamente sim	Sim	Minimizar do tempo necessário para produzir a morte e a possível redução de emoções como o medo e a dor durante o processo	Sim	Sim	(desculpe, me perdi na pergunta e não consegui voltar para rever)
Feminino	26-35	Mestrado incompleto	Professora ensino médio; mestranda	Curitiba	Sim	Porque os animais tem capacidade de senciência	5	4	5	5	5	5	5	5	5	4	5	Certamente sim	Não	Porque é causar sofrimento sem justificativa	Sim, algumas vezes ao ano	5	Muito	Muito	Muito	Moderado	Muito	Moderado	Muito	Muito	Muito	Retirar da água (asfixia)							Certamente sim	Sim	Rápido e com o mínimo sofrimento possível	Indeciso ou não tenho opinião	Certamente sim	Para evitar o sofrimento desnecessário
Feminino	18-25	Superior completo	Zootecnista	Curitiba	Certamente sim	Porque peixes são seres sencientes, são animais com capacidade de sentir stress, medo, dor e todas os estímulos ao redor.	5	2	5	5	5	5	4	5	5	4	5	Certamente sim	Certamente não	Ao meu ver, não é correto soltar um animal na água novamente, após tê-lo machucado com anzóis e após sofrer todo o stress da captura.	Sim, só uma vez	5	Muito	Muito	Moderado	Muito	Pouco	Muito	Muito	Muito	Muito	Retirar da água (asfixia)							Certamente sim	Sim	O abate humanitário "garante" que o animal seja transportado corretamente até o momento de sua morte. Visa aplicar a técnica de abate respeitando as normas de bem-estar animal.	Certamente sim	Certamente sim	Peixes são animais como todos os outros que são produzidos para consumo humano, ou seja, têm consciência do sofrimento que passam até o abate.
Feminino	18-25	Superior completo	Pós-graduanda em Conservação da Natureza e Educação Ambiental	Curitiba	Certamente sim	Porque eles possuem as estruturas anatômicas e fisiologia necessárias para a expressão de emoções e sensação de dor.	5	3	5	5	5	5	5	5	5	3	5	Certamente sim	Certamente não	Porque é uma atividade que causa sofrimento aos animais e totalmente desnecessária ao ser humano.	Não, nunca	5	Muito	Muito	Muito	Muito	Muito	Muito	Muito	Muito	Muito	Retirar da água (asfixia)		Cortar a cabeça fora				Gelo	Certamente sim	Sim	Abater os animais de forma a causar o menor sofrimento possível.	Sim	Certamente sim	Pois são animais e, portanto, merecem respeito, e por haver evidências suficientes de que eles sentem dor e apresentam outras emoções.
Feminino	26-35	Mestrado incompleto	Pesquisadora	Curitiba	Indeciso ou não tenho opinião	Não sei como funciona o sistema nervoso do peixe.	2	1	5	3	4	3	2	4	4	1	4	Certamente sim	Indeciso ou não tenho opinião	Não conheço os efeitos entre a pesca e a soltura do peixe e como isso influi no seu bem estar	Sim, só uma vez	3	Moderado	Muito	Nenhum	Pouco	Moderado	Pouco	Moderado	Pouco	Nenhum			Cortar a cabeça fora					Sim	Sim	Abate humanitário visa reduzir o sofrimento do animal abatido, utilizando técnicas mais eficientes minimizando o sofrimento do animal	Indeciso ou não tenho opinião	Sim	Se o peixe realmente passa por um sofrimento na hora do seu abate, ele tem o mesmo direito que os outros animais
Masculino	46-55	Doutorado completo	Professor.	Curitiba.	Sim	Porque possuem sistema nervoso, possuem comportamento definidos.	5	3	5	5	5	5	4	5	5	3	5	Certamente sim	Não	Provocar dor, ou estresse em outro ser, só por diversão, não creio aceitável.	Não sei	4	Muito	Muito	Pouco	Muito	Muito	Moderado	Moderado	Moderado	Moderado	Retirar da água (asfixia)		Cortar a cabeça fora					Sim	Sim	Tentar abater o animal da forma mais indolor, provocando sua morte rapidamente.	Sim	Sim	São seres vivos e o ser humano não é dono da vida e da morte.
Masculino	26-35	Superior completo	Programador	Curitiba	Certamente sim	Porque são animais como qualquer outro	4	4	5	5	5	5	5	5	5	4	5	Certamente sim	Certamente não	Porque machuca o peixe	Sim, só uma vez	5	Muito	Muito	Moderado	Muito	Muito	Moderado	Moderado	Muito	Muito	Retirar da água (asfixia)		Cortar a cabeça fora					Certamente sim	Sim	É minimizar o sofrimento do animal no momento do abate	Certamente não	Certamente sim	Pois assim como os outros eles sofrem e sentem dor
Masculino	26-35	Superior completo	Psicólogo	Curitiba - Paraná	Certamente sim	Pelo fato de terem sistema límbico	5	1	5	5	5	5	5	5	5	1	5	Certamente sim	Indeciso ou não tenho opinião	Questão social. Acho muito difícil que as pessoas parem de pescar, porém se todo o pescador sempre levar o peixe embora isso pode acabar ainda mais com o número de peixes. Algo como um "meio-termo". Outro fator é que se a pessoa pescar um peixe pequeno demais deve soltá-lo novamente, obviamente sei que isso não é o ideal e que a possibilidade de morte do animal aumenta, porém talvez seja "o que t…	Sim, só uma vez	5	Moderado	Muito	Moderado	Muito	Moderado	Moderado	Moderado	Moderado	Pouco	Retirar da água (asfixia)	Retirar a barrigada com peixe vivo	Cortar a cabeça fora		Morte na sacola			Certamente sim	Sim	Uma forma de abate que se preocupa com a qualidade de morte do animal, busca causar a morte com o menor sofrimento possível ao animal.	Certamente sim	Certamente sim	Se eles são capazes de sentir emoções, não devem ser tratados de maneira diferente dos outros animais que também sentem emoções. Além disso como a maneira de ser abatido influencia a qualidade da carne econômica e gastronomicamente eles também devem ter um destino igual ao de outros animais senscientes.
Feminino	18-25	Superior incompleto	Estudante de Zootecnia	Curitiba	Certamente sim	Pois é fácil observar durante o manejo o medo quando tentamos pega-los em tanques e quando o colocamos em ambientes diferentes onde tenham maior enriquecimento ambiental eles nadam diferente como se estivessem felizes.	5	3	5	5	5	5	5	5	5	5	5	Certamente sim	Certamente não	pois por mais que você não vá matar e comer, o peixe acaba se machucando com os anzóis e o tempo que ele fica fora da água para poder tirar o anzol é ruim para ele.	Sim, só uma vez	4	Muito	Muito	Muito	Moderado	Muito	Muito	Muito	Muito	Muito	Retirar da água (asfixia)		Cortar a cabeça fora					Certamente sim	Sim	abate humanitário é uma forma que visa garantir o bem estar animal desde o transporte até o abate. Por isso uma das coisas é a utilização de uma insensibilização do animal antes do abate.	Certamente sim	Certamente sim	Pois assim vai garantir uma carne de melhor qualidade no final, e vai melhorar o bem estar desses animais.
Feminino	36-45	Mestrado incompleto	Arquiteta e Pesquisadora: Mestranda em Meio Ambiente e Desenvolvimento	Curitiba - PR	Sim	Pelas reações que eles têm ao se aproximar de humanos; pela agitação quando são retirados da água e pela necessidade de se fazer silêncio num momento de pescaria.	3	2	5	3	4	3	3	3	3	2	3	Sim	Não	Da mesma forma que não concordo com as touradas e rodeios que maltratam animais. É impôr sofrimento ao animal por minutos de diversão aos humanos.	Não, nunca	3	Moderado	Muito	Pouco	Muito	Moderado	Pouco	Pouco	Muito	Moderado	Retirar da água (asfixia)		Cortar a cabeça fora					Sim	Sim	É uma forma de diminuir o sofrimento dos peixes na hora da morte.	Sim	Sim	Já que é comprovado que os peixes também sofrem, deverão ser classificados como os demais animais.
Masculino	36-45	Mestrado incompleto	Mestrado em meio ambiente e desenvolvimento MADE	Curitiba	Sim	Porquê são seres vivos.	5	Não sei	5	5	5	5	Não sei	5	5	Não sei	5	Sim	Não	Porque ao pesca-los você já causa sofrimento.	Sim, algumas vezes ao ano	5	Muito	Muito	Moderado	Muito	Não sabe	Não sabe	Não sabe	Não sabe	Não sabe	Retirar da água (asfixia)		Cortar a cabeça fora					Certamente sim	Sim	Abate sem causar dor ao animal...	Indeciso ou não tenho opinião	Indeciso ou não tenho opinião	Dificuldades técnicas....
Feminino	26-35	Mestrado completo	Médica Veterinária, professora	Curitiba - PR	Certamente sim	Pois todas as evidências científicas, comportamentais, farmacológicas e evolutivas sugerem que sim. Além disso após a Declaração de Cambridge, tal capacidade foi afirmada.	5	5	5	5	5	5	5	5	5	5	5	Certamente sim	Certamente não	Pois causa sofrimento ao animal e ele tem o direito a uma vida livre de sofrimento desnecessário, assim como nós. Além disso uma prática que cause prazer ao ser humano, mas que dependa de sofrimento animal é cruel e estimula/incentiva a insensibilidade ou falta de compaixão das pessoas.	Sim, algumas vezes ao ano	5	Muito	Muito	Muito	Muito	Muito	Moderado	Muito	Muito	Muito	Retirar da água (asfixia)	Retirar a barrigada com peixe vivo	Cortar a cabeça fora	Martelada na cabeça	Morte na sacola			Certamente sim	Sim	É uma forma de matar um animal tentando minimizar o sofrimento durante o processo. É, em tese, abater um animal sem que ele sofra.	Certamente sim	Certamente sim	Pois eles possuem também a capacidade de sofrer e portanto importa para eles não sofrer, tanto quanto para um boi ou pessoa. A legislação de abate humanitário visa garantir um mínimo de proteção aos animais nesse processo, e a existência de normativas para peixes é tão relevante quanto para as outras espécies.
Masculino	46-55	Doutorado completo	PROFESSOR DE ECONOMIA INDUSTRIAL - DEP ECONOMIA	CURITIBA	Indeciso ou não tenho opinião	NUNCA LI ALGO A RESPEITO	5	Não sei	5	5	5	5	Não sei	5	5	Não sei	5	Certamente sim	Sim	se nao for alimentacao não há porque matar	Sim, algumas vezes ao ano	3	Pouco	Pouco	Pouco	Moderado	Muito	Pouco	Pouco	Muito	Nenhum	Retirar da água (asfixia)	Retirar a barrigada com peixe vivo	Cortar a cabeça fora	Martelada na cabeça				Indeciso ou não tenho opinião	Sim	sem sofrimento pra o animal	Indeciso ou não tenho opinião	Indeciso ou não tenho opinião	Nao sei se peixe sofre
Masculino	55	Mestrado incompleto	PROFESSOR E ENGENHEIRO CIVIL	CURITIBA	Certamente sim	INSTINTO DE DEFESA	5	5	5	5	5	5	5	5	5	5	5	Certamente sim	Certamente não	PONHA-SE NO LUGAR DELE.	Sim, algumas vezes ao ano	5	Muito	Muito	Muito	Muito	Muito	Muito	Muito	Muito	Muito	Retirar da água (asfixia)							Certamente sim	Sim	TODA MORTE TRAZ SOFRIMENTO, PORTANTO, NÃO EXISTE ABATE HUMANITÁRIO.	Certamente sim	Não	NA VERDADE NÃO DEVERÍAMOS COMER ESPÉCIE NENHUMA DE CARNE, UMA VEZ QUE O HOMEM SE ACHA UM ANIMAL RACIONAL.
Feminino	26-35	Doutorado completo	professora	Curitiba	Certamente sim	acompanho estudos internacionais sobre o assunto	1	3	1	1	1	1	1	1	1	3	1	Certamente sim	Não	pq causa sofrimento ao animal. Desnecessariamente!	Sim, só uma vez	5	Muito	Muito	Moderado	Muito	Muito	Moderado	Moderado	Muito	Muito	Retirar da água (asfixia)		Cortar a cabeça fora					Certamente sim	Sim	técnicas e regras que teoricamente diminuem o sofrimento do animal abatido	Sim	Certamente não	Não concordo com nenhum tipo de abate.
Masculino	36-45	Doutorado completo	Professor	Curitiba	Indeciso ou não tenho opinião	Apesar de ter tipo peixes de aquário, nunca tive conhecimento ou contato o bastante com os peixes para ter uma opinião concreta sobre o assunto.	2	1	4	3	4	2	1	3	3	1	4	Sim	Não	Por causar um sofrimento físico desnecessário ao animal, que pode causar dados à sua integridade física.	Sim, algumas vezes ao ano	2	Moderado	Muito	Pouco	Muito	Não sabe	Pouco	Moderado	Não sabe	Não sabe	Retirar da água (asfixia)							Sim	Sim	Forma de abate que cause o mínimo de sofrimento possível ao animal.	Sim	Certamente sim	Por questão de se poder evitar o sofrimento desnecessário de outro ser vivo e mesmo por questão comercial, se o stress causado no ato do abate afetar a qualidade do produto.
Masculino	55	Doutorado completo	já respondi na questão anterior	CTBA	Indeciso ou não tenho opinião	Medo e alegria talvez sejam sentimentos mais aplicadas aos humanas. A saciedade da fome talvez seja confundida com alegria. A dor pode ser mais plausível ao peixe. Embora depois de enlatado, ou na forma de filé não me passem essa impressão.	3	1	5	3	5	3	3	4	4	1	4	Certamente sim	Indeciso ou não tenho opinião	Não sei se alguém gostaria de ser fisgado para um passeio aéreo involuntário ao tentar comer uma salsicha espetada	Sim, algumas vezes ao ano	3	Não sabe	Não sabe	Não sabe	Não sabe	Não sabe	Não sabe	Não sabe	Não sabe	Não sabe	Retirar da água (asfixia)							Certamente sim	Sim	É um abate em que você pensa que está matando sem causar sofrimento. Talvez seja bem parecido como aquele caso dos profissionais do hospital evangélico acusados de eutanásia o que foi motivo de grande comoção popular.	Indeciso ou não tenho opinião	Indeciso ou não tenho opinião	Porque ainda não tenho certeza de nada, exceto da morte.
Masculino	26-35	Doutorado incompleto	Eng. Cartográfica	Curitiba	Sim	naturalmente fogem de predadores... Instinto ou sentimento? não saberia diferenciar....	2	1	5	4	5	2	3	4	4	1	4	Sim	Sim	1) se empregado anzol adequado o ferimento causado é minimizado 2) o peixe deve permanecer o minimo de tempo fora da água possível (algumas espécies são naturalmente mais tolerantes)	Sim, algumas vezes ao ano	3	Moderado	Moderado	Pouco	Pouco	Moderado	Muito	Moderado	Pouco	Moderado	Retirar da água (asfixia)	Retirar a barrigada com peixe vivo	Cortar a cabeça fora	Martelada na cabeça			Gelo	Sim	Sim	minimizar o sofrimento do animal no abate."Morte humana" se é que se pode chamar isso de humano....	Sim	Sim	assim como isso já é uma tendencia no abate de suínos e bovinos pelo aspecto da qualidade da carne....e por uma questão de bom senso e respeito pelo abate do animal...sofrimento do animal é desnecessário!
Masculino	36-45	Doutorado completo	professor universitário	Curitiba	Certamente sim	São animais inteligentes, assim como o Homem, mas com uma inteligência em grau menor. Além disso, também possuem sistema nervoso etc	5	Não sei	5	5	5	5	5	5	5	Não sei	5	Certamente sim	Certamente não	Se o peixe tem sentidos, não pode suportar a fisgada de um anzol!	Sim, só uma vez	5	Muito	Não sabe	Não sabe	Muito	Não sabe	Não sabe	Não sabe	Não sabe	Não sabe	Retirar da água (asfixia)	Retirar a barrigada com peixe vivo	Cortar a cabeça fora	Martelada na cabeça	Morte na sacola			Certamente sim	Sim	Uma forma de matar o animal "sem ele sentir dor", como acreditam as pessoas.	Certamente sim	Certamente sim	Primeiramente, acho que não deveriam nem mesmo serem abatidos. Mas, enquanto a humanidade enxergar o processo desta forma, é melhor fingir que está sendo feito sem dor e sofrimento.
Feminino	26-35	Doutorado incompleto	Médica veterinária, doutoranda em ciências veterinárias	Curitiba	Sim	Porque os peixes que estão nos aquários parecem transmitir emoções, por exemplo, relaxados quando estão nadando, com medo quando batemos no vidro.	5	Não sei	5	5	5	5	5	5	5	Não sei	5	Certamente sim	Sim	Porque causa baixo sofrimento ao animal e ele continua vivo.	Sim, algumas vezes ao ano	4	Pouco	Muito	Nenhum	Moderado	Moderado	Nenhum	Pouco	Pouco	Pouco	Retirar da água (asfixia)		Cortar a cabeça fora					Sim	Sim	Um abate que minimiza qualquer tipo de sofrimento e estresse naquele momento.	Sim	Sim	Para melhor qualidade da carne e menos sofrimento dos animais no momento do abate.
Masculino	18-25	Mestrado incompleto	Médico Veterinário, Mestrando em Ciências Veterinárias	Curitiba PR	Certamente sim	Por extinto de sobrevivência e para perpetuar sua espécie.	5	1	5	5	5	5	5	5	5	1	5	Sim	Não	Por causar desconforto desnecessário ao animal pelo simples prazer humano.	Sim, só uma vez	4	Moderado	Muito	Pouco	Moderado	Moderado	Moderado	Moderado	Muito	Moderado	Retirar da água (asfixia)	Retirar a barrigada com peixe vivo	Cortar a cabeça fora				Gelo	Certamente sim	Sim	Realizar o abate da forma que o animal tenha o menor sofrimento possível, levando em consideração conceitos de bem-estar animal.	Sim	Sim	Para garantir qualidade no abate de peixes, mantendo os preceitos de bem-estar animal que na maioria das vezes não é realizado.
Feminino	26-35	Doutorado incompleto	Professora	Curitiba	Certamente sim	São sencientes	5	5	5	5	5	5	5	5	5	5	5	Certamente sim	Não	Interfere no seu bem estar por ser uma situação de estresse	Não, nunca	5	Muito	Moderado	Pouco	Muito	Muito	Muito	Muito	Muito	Moderado						Nenhuma		Certamente sim	Sim	Aquele abate onde o animal não sente nenhum tipo de dor ou sofrimento.	Certamente sim	Certamente sim	Por ser senciente
Feminino	18-25	Superior incompleto	Estudante Zootecnia	Curitiba	Sim	Pelo seu comportamento	4	2	3	4	5	4	4	5	5	3	5	Certamente sim	Certamente não	Pois eles podem se machucar	Sim, só uma vez	5	Moderado	Muito	Muito	Moderado	Moderado	Moderado	Moderado	Moderado	Moderado	Retirar da água (asfixia)							Certamente sim	Sim	Abate humanitário é tentar minimizar o sofrimento do animal no abate	Certamente sim	Certamente sim	Pois eles também sentem
Feminino	18-25	Superior incompleto	Estudante, Zootecnia	Curitiba	Sim	Porque são seres vivos.	5	5	5	5	5	5	5	5	5	5	5	Certamente sim	Indeciso ou não tenho opinião	Nunca pensei sobre isso.	Sim, só uma vez	5	Muito	Muito	Pouco	Moderado	Muito	Pouco	Pouco	Moderado	Moderado	Retirar da água (asfixia)		Cortar a cabeça fora					Certamente sim	Sim	Uma abate que é realizado em condições o mais favoráveis possíveis para aumentar o bem estar do animal nessa hora, diminuir sofrimento e garantir a qualidade do produto final.	Certamente sim	Certamente sim	porque sentem como todos os outros, precisando de melhores condições ainda mais agora com o aumento do consumo pelos benefícios a saúde do homem.
Feminino	18-25	Superior incompleto	Medicina veterinária	Curitiba	Certamente sim	Por ser um animal como outro qualquer, que possui capacidade perceber o que ocorre ao seu redor e reagir a esses estímulos	5	5	5	5	5	5	5	5	5	5	5	Certamente sim	Certamente não	Por causar sofrimento e alterar o bem estar do animal	Sim, só uma vez	5	Muito	Muito	Moderado	Muito	Muito	Moderado	Moderado	Moderado	Moderado	Retirar da água (asfixia)		Cortar a cabeça fora	Martelada na cabeça				Certamente sim	Sim	É uma forma de abater o animal pensando no seu bem estar, evitando o sofrimento do mesmo, como exemplo, fazendo uma dessensibilização e posterior morte por sangria	Certamente sim	Certamente sim	Para proporcionar o bem estar e evitar o sofrimento na hora do abate
Feminino	26-35	Mestrado incompleto	Secretaria do Comitê de Ética no uso de Animais	Curitiba - PR	Sim	Acredito que todos os animais tem emoções.	5	5	5	5	5	5	5	5	5	5	5	Sim	Certamente não	O animal sofre com essa pratica	Não, nunca	5	Moderado	Moderado	Moderado	Muito	Moderado	Moderado	Moderado	Muito	Muito	Retirar da água (asfixia)							Sim	Sim	É uma forma de evitar o sofrimento e a dor desnecessários no momento do abate.	Indeciso ou não tenho opinião	Sim	São animais como qualquer outro.
Feminino	36-45	Doutorado incompleto	Doutoranda bolsista Capes/Cnpq e Pesquisadora colaboradora do Museu de História Natural Capão da Imbuia	Curitiba - PR	Certamente sim	Devido ao sistema nervoso. Na minha opinião, todas as espécies que possuem células capazes de interpretar o ambiente são detentoras de de expressar sentimentos/emoção. Isso não quer dizer, necessariamente, que ocorra uma expressão facial ou corporal (piscar, franzir a testa, sorrir ou algo dessa natureza).	5	5	5	5	5	5	5	5	5	5	5	Certamente sim	Não	Pois podem ocorrer danos como: ferimentos em tecidos e/ou órgãos (devido a forma de pescar e a falda de oxigenação), doenças cutâneas (pela retirada de proteção sobre a superfície corporal), entre outros.	Sim, só uma vez	5	Muito	Muito	Moderado	Muito	Moderado	Muito	Muito	Moderado	Moderado							Gelo	Sim	Sim	Na minha opinião é uma forma mais branda de causar a morte.	Sim	Certamente sim	É uma espécie animal como outra qualquer
Feminino	26-35	Mestrado incompleto	Zootecnista, Mestranda em Zootecnia	Curitiba	Não	acredito que sofram, mas sentimento relacionados a alegria, dó, pena, rsiteza e etc, não	1	1	5	1	4	1	1	1	1	1	1	Certamente sim	Certamente sim	Por que o peixe vai voltar ao seu ambiente e continuar sua vida	Sim, algumas vezes ao ano	3	Moderado	Nenhum	Nenhum	Muito	Nenhum	Nenhum	Nenhum	Nenhum	Nenhum			Cortar a cabeça fora					Não	Sim	Abater animais com uso insensibilização, para "anestesiar" o animal e ele não sentir mais nada. Pode ser com choque, gelo...	Sim	Certamente sim	Pelos mesmos motivos que os outros animais estão inseridos nesse tipo de abate. Evitando dor e a má qualidade da carne
Feminino	26-35	Mestrado completo	Médica Veterinária	Curitiba/PR	Sim	Porque acredito que são seres sencientes e por suas reações e condutas frente as interações com os seres humanos	5	3	5	5	5	5	4	5	5	3	5	Certamente sim	Certamente não	Porque acredito que são seres sencientes e que a pesca pode trazer sentimentos ruins como medo e agonia. Além disso, acredito que seja um desrespeito utilizar os animais para diversão própria	Sim, só uma vez	5	Muito	Moderado	Pouco	Muito	Moderado	Moderado	Moderado	Moderado	Moderado			Cortar a cabeça fora				Gelo	Certamente sim	Sim	Abate de um animal mediante procedimentos que causem o mínimo de estresse e sofrimento possível ao animal, respeitando-o como ser vivo senciente utilizado na alimentação humana	Certamente sim	Certamente sim	Porque acredito que são seres sencientes que merecem respeito por sua condição de senciência e porque acredito que o ser humano pode utilizar animais para sua alimentação desde que respeite o animal em seus métodos de criação e abate
Feminino	26-35	Superior completo	médica veterinária atuante em vigilância sanitária	Curitiba-PR	Indeciso ou não tenho opinião	o sistema nervoso me parece limitado. Já tive peixes no aquário, eles me pareciam bem mais condicionados do que cientes de si. Na minha observação, apresentavam hábitos diferentes quando estavam doentes, devido a sua nova condição, não aparentando necessariamente sinais de dor, alegria, etc	4	1	5	5	5	4	2	5	5	1	5	Indeciso ou não tenho opinião	Sim	é algo que ainda não está muito claro para mim.	Sim, só uma vez	2	Pouco	Pouco	Nenhum	Pouco	Pouco	Nenhum	Pouco	Pouco	Nenhum	Retirar da água (asfixia)		Cortar a cabeça fora					Indeciso ou não tenho opinião	Sim	abate com insensibilização prévia do animal de modo que na hora da sangria (que ocasionará a morte propriamente dita) o animal não sinta dor.	Indeciso ou não tenho opinião	Indeciso ou não tenho opinião	Eu não sei se os peixes sentem realmente alguma coisa. Eu preciso de evidências de que os peixes sofram dor, ainda não percebi isto.
Feminino	36-45	Doutorado completo	Medica Veterinaria	Ctba	Sim	porque são senscientes	4	3	5	4	5	4	4	4	4	3	4	Sim	Indeciso ou não tenho opinião	não entendi a pergunta	Não, nunca	4	Moderado	Muito	Moderado	Muito	Moderado	Moderado	Moderado	Moderado	Moderado	Retirar da água (asfixia)			Martelada na cabeça				Sim	Sim	abate com o mínimo de sofrimento	Sim	Certamente sim	porque também sofrem
Feminino	18-25	Superior incompleto	Zootecnia	Curitiba	Certamente sim	Porque anatomicamente eles também possuem medula e sistema nervoso.	3	3	5	4	5	5	4	5	5	2	5	Certamente sim	Indeciso ou não tenho opinião	Não sei	Sim, algumas vezes ao ano	5	Muito	Muito	Moderado	Muito	Muito	Moderado	Muito	Muito	Moderado	Retirar da água (asfixia)		Cortar a cabeça fora					Certamente sim	Sim	É onde se leva em conta o bem-estar do animal	Sim	Certamente sim	Acho que qualquer animal utilizado para nossa alimentos deveria estar incluído em abate humanitário.
Feminino	26-35	Mestrado completo	Estudo para concursos na área de medicina veterinária	Curitiba	Certamente sim	Porque os peixes possuem sistema nervoso, com receptores de dor.	5	3	5	5	5	5	5	5	5	Não sei	5	Certamente sim	Não	Não se deve machucar ou estressar um animal para satisfazer uma diversão humana.	Não, nunca	4	Moderado	Muito	Pouco	Moderado	Pouco	Pouco	Pouco	Muito	Pouco	Retirar da água (asfixia)							Certamente sim	Sim	Prática em que o objetivo é diminuir ao máximo a sensação de dor pelo animal que será abatido.	Certamente sim	Certamente sim	Porque os peixes, assim como outros animais de consumo, sentem dor.
Feminino	46-55	Doutorado completo	Médica Veterinária e Professora universitária.	Curitiba	Certamente sim	São dotados de sistema nervoso, são seres sencientes.	5	Não sei	5	5	5	5	5	5	5	Não sei	5	Certamente sim	Certamente não	Na minha concepção isso é especismo, quando uma espécie se considera superior a outra. Gerar sofrimento ao peixe só para ter prazer em pescar, isso para mim é pura crueldade. Aliás, como sou vegetariana e tenho conhecimento que podemos sobreviver obtendo proteínas e outros nutrientes de outras fontes que não de origem animal, também acho crueldade os seres humanos matarem tantos animais, que são …	Sim, só uma vez	5	Muito	Muito	Não sabe	Muito	Muito	Muito	Muito	Muito	Não sabe	Retirar da água (asfixia)	Retirar a barrigada com peixe vivo	Cortar a cabeça fora					Certamente sim	Sim	Aquele que é feito com o mínimo de sofrimento ao animal. Para mim, abate humanitário não existe. Morte é morte. Como os animais são seres sencientes, eles pressentem sua morte. É a minha opinião.	Certamente sim	Certamente sim	É melhor isso pelo menos, embora eu seja abolicionista e não bem-estarista. Mas já me convenci que é necessário o estágio do bem-estarismo para essa humanidade cruel até que ela atinja o estágio do abolicionismo animal. Eu não acredito mais que as pessoas abandonem seus hábitos por uma questão moral. O mundo se converterá ao veganismo por NECESSIDADE, seja pelo surgimento de epidemias (exemplo, a…
Feminino	36-45	Superior completo	Profissional liberal medico veterinario	curitiba	Certamente sim	acredito que sinta pois tem presença de sistema nervoso.	4	Não sei	5	5	5	5	4	5	5	3	5	Certamente sim	Sim	pois nao causara danos maiores ao peixe , somente algum ferimento leve.	Não, nunca	4	Muito	Muito	Moderado	Muito	Moderado	Moderado	Moderado	Muito	Moderado	Retirar da água (asfixia)							Certamente sim	Sim	E o abate do animal descensibilizado por choque ou arma de pressao antes do abate em si.	Sim	Certamente sim	pois é um animal como outro qualquer, mesmo tendo sistema nervoso menos evoluido que os mamiferos.
Feminino	26-35	Mestrado incompleto	Médico veterinário	Curitiba	Certamente sim	Barulho de algumas espécies quando vão morrer e a utilização do instinto de sobrevivência.	4	2	5	5	5	5	4	5	5	2	5	Sim	Não	Muitas vezes as lesões nos animais são tão severas que podem levar ao óbito .	Sim, só uma vez	4	Moderado	Muito	Muito	Muito	Moderado	Muito	Muito	Pouco	Pouco	Retirar da água (asfixia)		Cortar a cabeça fora	Martelada na cabeça			choque	Sim	Sim	Onde não há dor e o sofrimento inflingido aos animais é minimo, garantindo que haja respeito às 5 liberdades.	Certamente sim	Certamente sim	Garantir as condições mínimas necessárias aos animais e um produto com qualidade para o cunsumidor .
Feminino	26-35	Superior completo	Médica veterinária	Curitiba	Sim	Devido a ação de luta e fuga	3	1	5	2	5	3	2	4	4	1	5	Sim	Certamente sim	Apenas para o conhecimento das espécies	Sim, algumas vezes ao ano	3	Moderado	Moderado	Moderado	Muito	Moderado	Moderado	Moderado	Moderado	Moderado				Martelada na cabeça				Indeciso ou não tenho opinião	Sim	Onde o animal deve estat inconsistente a fim de nao se tir dor quanfo for realizada a sangria.	Sim	Sim	Pois se tratam dr animais para consumo humano assim como os demais.
Feminino	18-25	Superior incompleto	Medicina Veterinária	Curitiba	Certamente sim	Possuem um sistema nervoso, possuem comportamento característico da espécie	4	3	5	5	5	4	4	5	5	2	5	Certamente sim	Certamente não	De qualquer forma foi causado um desconforto para o animal	Sim, só uma vez	4	Muito	Muito	Pouco	Muito	Muito	Muito	Muito	Muito	Pouco						Nenhuma		Certamente sim	Sim	Abate humanitário, é fazer a morte do animal de maneira que não cause sofrimento. è realizado em casos específicos como doença, debilidade.	Sim	Certamente sim	sentem dor e emoçoes
Feminino	18-25	Superior incompleto	Medicina Veterinaria	Curitiba	Sim	Pois eles ficam agitados ao mexer na agua por exemplo. Ao pegar no peixe ele fica inquieto, agonizando ao tentar respirar. Se ele tem inervacao para sentir o toque humano, provavelmente tenha cognicao suficiente para sentir dor, medo, etc	4	Não sei	5	5	5	4	4	4	5	Não sei	5	Sim	Sim	A questao ética nao se sobrepoe às vontades humanas, algo culturalmente aceito, é algo que é muito dificil de mudar, e apesar do animal ficar machucado, nao acredito que eles nao sejam capazes de sobreviver com essa pratica	Sim, algumas vezes ao ano	3	Moderado	Muito	Nenhum	Moderado	Pouco	Nenhum	Nenhum	Pouco	Nenhum	Retirar da água (asfixia)		Cortar a cabeça fora					Sim	Sim	É o abate do animal sem que ele sinta dor, ou o minimo possivel de sofrimento ao animal	Não	Certamente sim	Porque como qualquer animal usado para consumo humano, peixes tem capacidade cognitiva para sentir dor, e implantar o abate humanitario seria algo ético e bom para o bem estar
Feminino	18-25	Superior incompleto	Zootecnia	Curitiba	Indeciso ou não tenho opinião	Não tenho conhecimento sobre o assunto	2	2	5	5	5	3	2	5	5	1	4	Certamente sim	Certamente sim	Porque não causa grandes danos ao animal.	Sim, só uma vez	2	Moderado	Moderado	Pouco	Muito	Pouco	Pouco	Pouco	Moderado	Moderado	Retirar da água (asfixia)	Retirar a barrigada com peixe vivo	Cortar a cabeça fora					Sim	Sim	Abate humanitário visa o bem-estar,usando de praticas de manejo corretas e assim evitando o sofrimento do animal.	Certamente sim	Sim	Porque os peixes são animais assim como os outros e merecem um manejo correto .
Feminino	26-35	Mestrado completo	estudante medicina veterinária	Curitiba	Certamente sim	Por serem seres dotados de sistema nervoso, desenvolverem atividades que lhes são especificas e demonstram raciocínio.	5	4	5	5	5	5	5	5	5	4	5	Certamente sim	Certamente não	Pelo sofrimento imposto, apreensão, lesões, asfixia, enfim, não considero "pesca esportiva" modalidade de diversão.	Sim, só uma vez	5	Moderado	Muito	Muito	Muito	Muito	Muito	Muito	Moderado	Muito	Retirar da água (asfixia)	Retirar a barrigada com peixe vivo	Cortar a cabeça fora				Gelo	Certamente sim	Sim	Abate em que se respeitam preceitos que minimizem o sofrimento e percepção do animal destinado ao abate.	Sim	Certamente sim	Pelo respeito a vida.
Feminino	36-45	Doutorado completo	professora depto medicina veterinaria	curitiba	Certamente sim	porque acredito serem seres sencientes e com emoções	5	3	5	5	5	5	5	5	5	3	5	Certamente sim	Certamente não	porque eles ficam machucados após serem fisgados. Independente se morrem ou não após esta soltura, como esporte me parece meio bizarro.	Sim, só uma vez	5	Moderado	Muito	Moderado	Muito	Moderado	Moderado	Moderado	Moderado	Moderado	Retirar da água (asfixia)	Retirar a barrigada com peixe vivo	Cortar a cabeça fora					Certamente sim	Sim	Matar o peixe sem deixa-lo sofrer ou passar por estresse desnecessario. Buscar tecnicas que reduzam ao maximo o sofrimento	Sim	Certamente sim	por questoes que ja mencionei anteriormente
Feminino	26-35	Doutorado incompleto	Filosofia	Curitiba	Certamente sim	Porque assim demonstram - a pergunta tb poderia ser "por que não?". Por que, por princípio, retirar capacidades dos outros? Para mim esse é o problema inaugural: por que supor que os outros, ainda que demonstrem comportamento compatível com certas capacidades, por que supô-los privados de tudo de saída? O fardo da prova deveria recair sobre aqueles que pretendem privar os outros de suas capacidad…	5	5	5	5	5	5	5	5	5	5	5	Certamente sim	Indeciso ou não tenho opinião	Certamente causa estresse ao animal, é uma diversão às custas do bem-estar de outrem. Fiquei indecisa porque pensei em práticas piores. Realmente precisaria refletir mais sobre isso.	Não, nunca	5	Muito	Muito	Pouco	Moderado	Muito	Não sabe	Muito	Muito	Não sabe	Retirar da água (asfixia)	Retirar a barrigada com peixe vivo	Cortar a cabeça fora	Martelada na cabeça				Certamente sim	Sim	Uma série de práticas e técnicas que visam diminuir o sofrimento do animal (seu "bem-estar") durante o abate - desde o transporte até a morte ela mesma.	Sim	Certamente sim	Porque sofrem, assim como aves e mamíferos.
Masculino	26-35	Doutorado incompleto	Professor universitário	Curitiba	Indeciso ou não tenho opinião	Não conheço a fisiologia dos peixes de maneira satisfatória	3	1	5	5	5	4	Não sei	5	5	1	5	Sim	Não	Gera problemas após a soltura seríssimos. Acredito que a situação pós soltura leve-o a morte em grande parte dos casos.	Sim, só uma vez	1	Pouco	Pouco	Pouco	Pouco	Pouco	Pouco	Pouco	Pouco	Pouco	Retirar da água (asfixia)			Martelada na cabeça	Morte na sacola			Indeciso ou não tenho opinião	Sim	Abate que minimiza o sofrimento. Mas a questão que está dificultando a resposta do questionário é: o que é sofrimento? A dor pura e simples ou a autoconsciência de estar numa situação que gera sofrimento e deveria ser cessada?	Indeciso ou não tenho opinião	Sim	Acredito que aumentaria a fiscalização e a qualidade do pescado. Agora, se os peixes efetivamente possuem a característica de compreender a dor como causada externamente e que poderia ser evitada (tendo a capacidade - ainda que mínima - de compreender as noções de espaço, tempo e self) aí é emergente a necessidade de se evitar o sofrimento.
Feminino	18-25	Superior incompleto	Medicina Veterinária	Curitiba	Sim	Porque são seres vivos	5	5	5	5	5	5	5	5	5	5	5	Sim	Não	porque estes animais já sofrem a dor ao serem pescados, e apesar disso ainda o soltam	Sim, só uma vez	5	Muito	Moderado	Moderado	Muito	Muito	Moderado	Muito	Pouco	Pouco	Retirar da água (asfixia)	Retirar a barrigada com peixe vivo	Cortar a cabeça fora					Sim	Sim	é o abate dos animais fazendo com que eles tenham o minimo sofrimento	Sim	Sim	porque sentem dor ao serem abatidos, interferindo também na qualidade da carne de quem o consome
Masculino	26-35	Mestrado incompleto	Mestrando em literatura Funcionário público (Poder Judiciário)	Curitiba	Sim	Porque são gente como a gente, mas de outro jeito.	5	5	5	5	5	5	5	5	5	5	5	Sim	Sim	Pensei a aceitabilidade sob uma perspectiva social, que é sempre redundante: é aceitável simplesmente porque é, porque se faz, porque não se pensa nisso.	Sim, só uma vez	3	Moderado	Não sabe	Moderado	Pouco	Não sabe	Muito	Não sabe	Moderado	Moderado	Retirar da água (asfixia)				Morte na sacola			Sim	Sim	Imagino ser uma modalidade de abate que minimiza o sofrimento do animal.	Indeciso ou não tenho opinião	Sim	Porque isso parece sinalizar para uma mudança na relação do homem com o animal.
Masculino	18-25	Mestrado incompleto	Estudante (mestrado em Letras)	Curitiba	Certamente sim	Porque possuem um sistema nervoso desenvolvido, que, com certeza, causa reações de dor ou alívio, o que pode causar efeitos psicológicos ao animal, inclusive.	5	Não sei	5	5	5	5	5	5	5	Não sei	5	Certamente sim	Certamente não	Porque você submete o animal a um estado de sofrimento que pode ocasionar sua morte ou até mesmo danos posteriores.	Sim, só uma vez	5	Moderado	Muito	Moderado	Muito	Muito	Muito	Muito	Muito	Muito	Retirar da água (asfixia)	Retirar a barrigada com peixe vivo	Cortar a cabeça fora					Certamente sim	Sim	Técnicas de abate que minimizam o sofrimento do animal no processo.	Indeciso ou não tenho opinião	Certamente sim	Porque não há razão para tratar os peixes de modo diferente de outros animais. Caso as pessoas queiram consumi-lo, devem estar cientes de que ele sofre também, como um animal de estimação qualquer sofreria se fosse morto ou abusado de algum modo.
Feminino	26-35	Superior incompleto	Medicina Veterinária	Curitiba	Sim	Porque tem estruturas neurais parecida com os de mamíferos, onde já é notório e comprovadas essas capacidades de sentir.	5	2	5	5	5	5	4	5	5	2	5	Certamente sim	Certamente não	Porque esse exercício pode gerar estresse e dor aos peixes.	Sim, só uma vez	4	Moderado	Muito	Pouco	Muito	Muito	Moderado	Moderado	Moderado	Moderado	Retirar da água (asfixia)	Retirar a barrigada com peixe vivo	Cortar a cabeça fora		Morte na sacola			Certamente sim	Sim	seria uma forma de matar o animal causando-lhe o menor sofrimento possível	Certamente sim	Certamente sim	Porque assim como ocorre com outras espécies, os peixes que também possuem sensibilidade e capacidade de sofrer, igualmente merece tratamento digno, como vem ocorrendo com outras espécies de animais.
Masculino	26-35	Mestrado incompleto	Veterinário	Curitiba	Não	Acredito que peixes não sentem alegria. Talvez sintam medo por instinto, em caso de serem presas.	2	1	5	3	5	2	2	3	3	1	4	Certamente sim	Não	Porque o animal sente dor ao ser fisgado e sofre com falta de ar ao ser retirado do seu ambiente aquático.	Sim, só uma vez	4	Muito	Muito	Pouco	Muito	Moderado	Moderado	Moderado	Muito	Moderado	Retirar da água (asfixia)	Retirar a barrigada com peixe vivo			Morte na sacola		retirar as escamas com o peixe vivo	Certamente sim	Sim	É o abate sem causar sofrimento ou causando o mínimo possível de sofrimento ao animal	Indeciso ou não tenho opinião	Certamente sim	Pois eles sentem dor como qualquer outro animal
Feminino	18-25	Superior incompleto	Ciências Sociais	Curitiba	Certamente sim	Por ele respira, é vivo.	5	5	5	5	5	5	5	5	5	5	5	Certamente sim	Não	Porque isso causa sofrimento ao animal.	Sim, só uma vez	5	Muito	Muito	Pouco	Muito	Moderado	Moderado	Moderado	Moderado	Pouco						Nenhuma		Certamente sim	Sim	Matar o peixe de uma maneira rápida, que cause pouca dor.	Certamente sim	Certamente sim	Para garantir vida (e morte) digna ao animal.
Masculino	46-55	Superior completo	Ciências Ambientais	Curitiba	Indeciso ou não tenho opinião	Não há estudos de reconhecimento científico sobre o tema.	Não sei	Não sei	5	1	4	Não sei	Não sei	2	1	Não sei	4	Sim	Não	Causa estresse e possível debilitação ao animal, podendo influenciar seu comportamento no sistema ecológico em que atua.	Sim, só uma vez	2	Pouco	Pouco	Nenhum	Pouco	Nenhum	Nenhum	Nenhum	Pouco	Nenhum	Retirar da água (asfixia)	Retirar a barrigada com peixe vivo	Cortar a cabeça fora	Martelada na cabeça				Sim	Sim	Minimizando sofrimento.	Indeciso ou não tenho opinião	Sim	Principalmente, respeito aos seres-humanos que fazem os abates.
Feminino	18-25	Superior incompleto	Ciências Biológicas	Curitiba	Sim	Por serem animais celomados, e possuírem um sistema nervoso desenvolvido.	5	3	5	5	5	5	5	5	5	3	5	Certamente sim	Certamente não	Porque são animais aquáticos e tem sua respiração ajustada a este meio, portanto quando é retirado deste ambiente o peixe sufoca o que causa desestabilidade das funções metabólicas.	Não, nunca	5	Muito	Muito	Moderado	Muito	Moderado	Moderado	Muito	Muito	Muito	Retirar da água (asfixia)							Certamente sim	Sim	Um abate onde o sofrimento do animal é diminuído, por exemplo abate por dose letal.	Certamente sim	Certamente sim	Porque pertencem ao mesmo reino dos outros que estão incluídos na lei.
Masculino	18-25	Superior incompleto	Ciências Biológicas	Curitiba	Sim	Medo e sofrimento são vantagens evolutivas importantes adquiridas há muito tempo, determinantes da sobrevivência por fazer o indivíduo evitar situações perigosas.	5	4	5	5	5	5	4	5	5	4	5	Certamente sim	Certamente não	Além do estresse emocional, que pode levar a perda de fitness, no caso da pesca com anzol há lesão física do animal e comprometimento da capacidade de se alimentar.	Sim, só uma vez	5	Muito	Muito	Moderado	Muito	Pouco	Muito	Moderado	Moderado	Moderado	Retirar da água (asfixia)						Choque elétrico	Certamente sim	Sim	É uma forma de abate que diz não causar sofrimento ao animal (tirando todo o fato de o próprio objetivo ser o assassinato do animal).	Sim	Não	Acho que nenhum animal deva ser abatido.
Masculino	26-35	Superior incompleto	Graduando em Ciências Biológicas	Curitiba -PR	Certamente sim	Crio peixes ornamentais e vejo como kinguios e carpas Nishikigoi reconhecem quem os alimenta e nadam mais ativamente quando estimulados por algum evento como alimentação ou quando se liga uma cascata de água. Quando são novos no lago são ariscos e se escondem, mas com o tempo acostumam com quem os alimenta, local e horários, tornando-se dóceis. Se mudar a temperatura da água, os alimentos ou a di…	2	1	5	4	5	2	3	4	4	1	4	Certamente sim	Certamente não	Acredito que se deva pescar apenas para fins alimentares, respeitando-se o bem estar do animal. Pescar e soltar o peixe pode ocasionar lesões que eventualmente podem privá-lo de se alimentar, doenças ou mesmo torná-lo mais suscetível a predadores.	Sim, algumas vezes ao ano	4	Moderado	Moderado	Nenhum	Muito	Muito	Nenhum	Pouco	Pouco	Pouco	Retirar da água (asfixia)		Cortar a cabeça fora	Martelada na cabeça				Certamente sim	Sim	Abate humanitário é quando se respeita o bem estar animal desde a cadeia de produção, transporte até o abatimento do mesmo, devendo o animal ao ser abatido estar livre de qualquer sofrimento.	Certamente sim	Certamente sim	Vejo que no Brasil as técnicas de pesca são muito rudimentares, a pesca de arrasto por exemplo faz com que a qualidade do pescado brasileiro seja muito inferior ao do pescado japonês ou europeu. Muitos peixes são esmagados e sua carne fica comprometida. Peixes são pegos em redes de camarão e descartados. Quanto a criação em cativeiro ainda é preciso avançar na qualidade de manejo e principalmente…
Feminino	18-25	Superior incompleto	Ciências Sociais	Curitiba	Sim	Acredito que todos os seres vivos sentem emoções.	5	5	5	5	5	5	5	5	5	5	5	Sim	Não	Porque fere a integridade do ser vivo.	Não, nunca	5	Muito	Muito	Muito	Muito	Moderado	Muito	Muito	Muito	Muito	Retirar da água (asfixia)		Cortar a cabeça fora		Morte na sacola			Sim	Sim	Manter o mínimo de integridade e responsabilidade sobre o ser vivo que será futuramente abatido.	Sim	Sim	Os peixes terão o mínimo de qualidade de vida.
Feminino	18-25	Superior incompleto	Estudante de Ciências Sociais	Curitiba	Certamente sim	Porquê são seres vivos, seres criados pela mãe natureza. Sentem dor, sentem alegria. São seres do mar, fundidos com o mistério que há dentro dele. A natureza chora cada vez que um dos seus seres é abatido, ao comer um peixe, o homem consome toda sua essência e com ela a dor que causou.	5	5	5	5	5	5	5	5	5	5	5	Certamente sim	Certamente não	O peixe é retirado do seu lar por uma cruel diversão? Respondo com uma pergunta: é divertido retirar uma criança da sua casa, levar pra uma lugar onde ela não consegue respirar, com um gancho cortando sua boca por pura diversão?	Não, nunca	5	Muito	Muito	Muito	Muito	Muito	Moderado	Muito	Muito	Muito	Retirar da água (asfixia)	Retirar a barrigada com peixe vivo	Cortar a cabeça fora	Martelada na cabeça				Certamente sim	Sim	É uma maneira que causa menos dor, total ou parcialmente aos peixes. Pode ser morte por asfixia, choque elétrico, choque térmico. Segundo estudos promovem uma insensibilização mais rápida dos peixes. Mas isso não torna o fato de que o consumo de peixes seja cruel.	Certamente sim	Certamente não	Nenhum animal deve ser cadastrado para abate nenhum! Podem me chamar de louca, desconsiderar o que escrevi. Mas esse é o nível de consciência que consegui chegar. Animais não são alimentos!
Feminino	36-45	Superior completo	direito	curitiba	Sim	porque eles têm sistema nervoso	5	5	5	5	5	5	5	5	5	5	5	Sim	Não	Porque estressa e machuca o animal	Sim, só uma vez	5	Muito	Muito	Moderado	Muito	Muito	Moderado	Moderado	Muito	Muito	Retirar da água (asfixia)							Sim	Sim	seria uma forma de matar o animal causando-lhe o menor sofrimento possível	Sim	Sim	Apesar de eu não acreditar na validade do conceito abate humanitário, seria uma forma de transmudar o paradigma atual de que os animais são coisas
Masculino	18-25	Superior incompleto	Militar do Exército	Curitiba -PR	Certamente sim	São seres vivos.	5	2	5	5	5	5	5	5	5	2	5	Certamente sim	Certamente não	Não é ético brincar com a liberdade de qualquer ser vivo.	Sim, só uma vez	5	Muito	Muito	Muito	Muito	Muito	Muito	Muito	Muito	Muito	Retirar da água (asfixia)	Retirar a barrigada com peixe vivo	Cortar a cabeça fora	Martelada na cabeça	Morte na sacola			Certamente sim	Sim	Uma mentira. Nenhuma dor é humanitária.	Indeciso ou não tenho opinião	Certamente sim	É o mínimo que se espera desse cenário injusto e cruel que é o abate de animais.
Feminino	18-25	Superior incompleto	Estudante de Ciências Sociais (UFPR) e Direito (PUC-PR).	Curitiba.	Certamente sim	Todos os animais o fazem.	5	5	5	5	5	5	5	5	5	5	5	Certamente sim	Não	É cruel, assim como touradas.	Sim, só uma vez	5	Muito	Muito	Moderado	Muito	Muito	Moderado	Moderado	Muito	Muito			Cortar a cabeça fora					Certamente sim	Sim	Abate que visa causar a menor dor possível ao animal.	Indeciso ou não tenho opinião	Certamente sim	Peixes são animais que sentem dor, assim como qualquer outro animal.
Feminino	18-25	Superior incompleto	Estudante	Curitiba	Certamente sim	Porque são animais senscientes	5	5	5	5	5	5	5	5	5	3	5	Certamente sim	Sim	Existem culturas que fazem isso, como pessoas camponesas	Sim, algumas vezes ao ano	5	Muito	Muito	Pouco	Muito	Muito	Muito	Muito	Pouco	Muito	Retirar da água (asfixia)	Retirar a barrigada com peixe vivo	Cortar a cabeça fora					Certamente sim	Sim	Abater causando o menor numero de danos e sofrimento possível	Certamente sim	Certamente sim	Porque ninguém merece morrer pra ser comido e morrer com dor
Masculino	18-25	Superior incompleto	Estudante, Ciências Sociais	Curitiba	Indeciso ou não tenho opinião	Ainda que acredite que peixes tem a capacidade de sentir um estímulo negativo, por questões instinitivas de sobrevivência, por exemplo, estimulo que podemos chamar de dor, não seria capaz de elencar motivos para evidenciar sentimentos como alegria, medo, etc.	4	2	5	5	5	4	2	5	5	2	5	Sim	Certamente não	O uso de animais para lazer ou entretenimento é uma problemática que deveria ser mais debatida. Certos comportamentos (retirar o peixe da água e depois soltar) são vistos como não nocivos pois o peixe não morre, porém é necessário refletir sobre o possível estímulo negativo que ele pode sentir ao estar fora de suas condições de sobrevivência. Não acredito que o uso exploratório de animais para ne…	Sim, só uma vez	3	Muito	Muito	Pouco	Muito	Muito	Pouco	Pouco	Muito	Muito	Retirar da água (asfixia)		Cortar a cabeça fora					Sim	Sim	Em poucas palavras, o abate humanitário é aquele que visa o abate causando o mínimo de sofrimento ao animal.	Indeciso ou não tenho opinião	Indeciso ou não tenho opinião	Acredito que leis bem-estaristas são apenas "tapa-buracos" para não realmente confrontar a problemática do uso de animais para consumo humano, seja para alimentação ou entretenimento. Mais do que visar uma morte pacífica para um animal, o ideal seria assegurar condições para que este animal não precise ser morto para um fim que pode ser abordado de outra maneira.
Masculino	18-25	Superior incompleto	Estudante do curso de graduação de Ciências Biológicas	Curitiba	Sim	Porque creio que, se outros animais podem sentir, eles também podem.	3	1	5	4	4	3	2	4	4	1	4	Sim	Certamente não	Porque isso machuca o peixe e, apesar dele se curar depois, ainda sim causa dor.	Sim, só uma vez	5	Não sabe	Muito	Pouco	Muito	Moderado	Pouco	Pouco	Moderado	Pouco	Retirar da água (asfixia)	Retirar a barrigada com peixe vivo	Cortar a cabeça fora					Certamente sim	Sim	É um abate que evita ao máximo provocar dor ao animal enquanto ele é abatido.	Sim	Certamente sim	Porque todos os animais devem ser respeitados, pois todos sentem tanta dor quanto nós.
Masculino	18-25	Superior incompleto	Graduando de Ciências Biológicas	Curitiba	Certamente sim	Instintos de sobrevivência, medo, stress.	5	Não sei	5	5	5	5	5	5	5	Não sei	5	Certamente sim	Indeciso ou não tenho opinião	Defendo a pesca para alimentação. Não conheço as consequências da pesca esportiva, portanto prefiro não opinar.	Sim, algumas vezes ao ano	5	Não sabe	Muito	Moderado	Muito	Moderado	Moderado	Moderado	Não sabe	Não sabe	Retirar da água (asfixia)		Cortar a cabeça fora	Martelada na cabeça				Certamente sim	Sim	Abate rápido de modo a diminuir o sofrimento do animal.	Sim	Sim	Não há consenso quanto às emoções ou nível de dor que um peixe é capaz de sentir. Na duvida, acredito que a melhor opção seja o abate humanitário com um método simples e fácil de ser aplicado (amplo).
Feminino	18-25	Superior incompleto	Estudante de Biologia	Curitiba	Não	Não sei se possuem emoções, acho possível, mas realmente não tenho conhecimento se ocorre. Mas dor física eles certamente sentem!	Não sei	Não sei	5	4	5	Não sei	Não sei	4	4	Não sei	5	Certamente sim	Certamente não	Porque o anzol pode ferir peixe, então mesmo que se devolva ele para a água ele pode acabar morrendo. Além disso, ser capturado e retirado de seu ambiente gera um grande stress no animal.	Sim, só uma vez	5	Muito	Muito	Pouco	Muito	Moderado	Moderado	Moderado	Muito	Moderado	Retirar da água (asfixia)		Cortar a cabeça fora					Certamente sim	Sim	Abate que causa o mínimo de sofrimento possível ao animal	Certamente sim	Certamente sim	Porque é um animal que sente dor como todos os outros
Masculino	26-35	Superior incompleto	Estudante de Ciências Socias UFPR	Curitiba	Certamente sim	Porque todo ser têm este dom/maldição!	5	5	5	5	5	5	5	5	5	5	5	Certamente sim	Sim	porque ele da mais valor a vida qudno volta a agua...lembrem de Tyler Dureden do Clube da Luta....seus p*7-=...	Sim, só uma vez	5	Muito	Moderado	Pouco	Muito	Muito	Pouco	Muito	Muito	Pouco	Retirar da água (asfixia)	Retirar a barrigada com peixe vivo	Cortar a cabeça fora	Martelada na cabeça	Morte na sacola		ixii....tira a coluna cum ele vivo, arranja os olhos com elel vivo, colocar sal nas brânquias do bix	Certamente sim	Sim	na realidade não me recordo no momento , próxima questão, Silvio, Roda a Roda Jequeti!!!	Certamente sim	Certamente sim	porque assim o consumidor terá acesso a um produto com uma qualida quântica-eletroplasmática-cósmica que altera sem sombra de dúvidas o sabor da tenra carne seja ela qual for , e polr é só pessoal (that´s all follks!).
Feminino	18-25	Superior completo	Ciências Biológicas	Curitiba	Certamente sim	Pois eles tem sistema nervoso e órgãos sensoriais bem desenvolvidos.	5	4	5	5	5	5	5	5	5	4	5	Certamente sim	Não	Pois a pesca, sendo ela com ou sem a soltura do peixe depois, causa machucados e sofrimento para o animal.	Não, nunca	5	Muito	Muito	Muito	Muito	Muito	Muito	Muito	Muito	Muito	Retirar da água (asfixia)		Cortar a cabeça fora					Certamente sim	Sim	Abate humanitário é o abate do animal sem causar sofrimento para ele.	Certamente sim	Certamente sim	Pois peixes também sentem dor e sofrem.
Feminino	36-45	Doutorado completo	Professor universitário	Curitiba	Sim	Porque, assim como outros animais , apresenta sistema nervoso desenvolvido.	4	1	5	3	5	3	2	3	4	1	5	Sim	Não	Porque o peixe é machucado sem necessidade, ficando muitas vezes impossibilitado de se alimentar.	Não, nunca	5	Moderado	Pouco	Pouco	Muito	Moderado	Pouco	Pouco	Pouco	Nenhum	Retirar da água (asfixia)		Cortar a cabeça fora					Sim	Sim	Abate realizado sob condições em que o animal não sinta dor ou tenha percepção de morte próxima, situações que podem gerar sofrimento.	Não	Indeciso ou não tenho opinião	Ainda não tenho opinião formada por não ter refletido adequadamente sobre o assunto.
Feminino	18-25	Mestrado incompleto	Mestranda em Ciência da computação	Curitiba	Sim	Pq eu tenho aquário	3	3	5	5	5	4	3	3	5	3	5	Certamente sim	Não	Pq corre o risco de machucar o bixo	Sim, algumas vezes ao ano	5	Pouco	Muito	Moderado	Muito	Muito	Moderado	Muito	Muito	Muito	Retirar da água (asfixia)	Retirar a barrigada com peixe vivo	Cortar a cabeça fora	Martelada na cabeça				Sim	Sim	É uma forma de abate que visa não causar sofrimento ao animal antes/durante o abate	Sim	Certamente sim	Pq sou vegetariana
Feminino	26-35	Doutorado incompleto	Fisica	Curitiba	Sim	Sistema Nervoso	5	4	5	5	5	5	5	5	5	4	5	Sim	Não	Stress	Sim, só uma vez	5	Muito	Muito	Muito	Muito	Muito	Muito	Muito	Muito	Muito	Retirar da água (asfixia)	Retirar a barrigada com peixe vivo	Cortar a cabeça fora	Martelada na cabeça				Sim	Sim	abate que visa o bem estar do animal, minimo de crueldade	Indeciso ou não tenho opinião	Sim	porque tambem sao animais que podem sentir desconforto
Feminino	46-55	Mestrado completo	professora	curitiba	Sim	por que percebo nos meus peixes atitudes de alegria, medo, desconforto entre outras	3	3	5	4	5	5	3	5	5	1	5	Certamente sim	Certamente não	Porque a machucadura causada pela pesca, seja na boca ou no corpo do peixe, é fonte de dor, desconforto e entrada de doenças.	Não, nunca	4	Muito	Muito	Moderado	Muito	Muito	Moderado	Moderado	Moderado	Moderado	Retirar da água (asfixia)							Certamente sim	Sim	é o abate rápido e que visa matar o animal sem impor contra ele dor ou desconforto desnecessários. Também evita o stress psicológico na contenção do animal para o abate.	Sim	Sim	Para evitar o sofrimento do animal e para que os que consomem a carne do peixe não se utilizem de uma carne que recebeu as toxinas que o animal solta quando apreendido e judiado.
Feminino	26-35	Superior incompleto	Estudante do curso de graduação de História	Curitiba	Certamente sim	Experiencia pessoal com aquarismo, peixes aparentam ter personalidades assim como cães e gatos.	5	5	5	5	5	5	5	5	5	5	5	Certamente sim	Não	Acredito ser uma prática cruel, que deixa os animais mutilados.	Sim, só uma vez	4	Muito	Não sabe	Moderado	Muito	Muito	Moderado	Muito	Muito	Muito	Retirar da água (asfixia)						Gelo	Certamente sim	Sim	procedimento padronizado de abate que se acredita causar o menor desconforto possível para o animal em questão.	Indeciso ou não tenho opinião	Certamente sim	São animais como os demais.
Feminino	18-25	Superior incompleto	ciências sociais	Curitiba	Certamente sim	Porque eles possuem certas reações a alguns contatos.	5	3	5	5	5	5	5	5	5	3	5	Certamente sim	Certamente não	Porque o animal não está aqui para servir de diversão ao ser humano.	Não, nunca	5	Muito	Muito	Muito	Muito	Muito	Moderado	Muito	Muito	Muito	Retirar da água (asfixia)			Martelada na cabeça				Certamente sim	Sim	Uma maneira de abater o animal supostamente sem sofrimentos.	Indeciso ou não tenho opinião	Indeciso ou não tenho opinião	Porque não acho que o peixe deva servir para consumo, seja de maneira "humanitária" ou não.
Feminino	18-25	Superior incompleto	Estudante de Ciências Sociais da UFPR	Curitiba	Certamente sim	Porque os animais biologicamente possuem sistema nervoso, portanto, são capazes de sentir. Podemos provar isso observando nós mesmos, pois também somos animais.	5	Não sei	5	5	5	5	5	5	5	Não sei	5	Certamente sim	Certamente não	O gancho do anzol machuca o peixe, corta a "boca" dele. Isso seria o maior problema, o mais visível, ainda tem-se que ele sofre ficando fora da água, seja quanto tempo for. Por outro lado, não temos direito algum de decidir pelos animais, portanto, se o peixe quiser ficar na água ele fica, ninguém pode decidir por ninguém.	Sim, algumas vezes ao ano	5	Muito	Não sabe	Moderado	Muito	Muito	Moderado	Moderado	Muito	Não sabe	Retirar da água (asfixia)						Apenas para constar, não pesco mais!	Certamente sim	Sim	Pelo que ouvi falar, seria que o peixe (ou outro animal) ficaria vivendo em condições boas para ele, então na hora de comer, ele seria morto da melhor forma possível, no sentido da crueldade.	Sim	Certamente sim	Primeiramente, não concordo com o abate! Considero apenas que isso seria um avanço para acabar de vez com tudo isso. Os peixes são iguais a qualquer outro animal.
Masculino	36-45	Doutorado completo	Professor	Curitiba	Certamente sim	É um animal com sistema nervoso	5	1	5	5	5	5	5	5	5	1	5	Certamente sim	Certamente não	Machucar por prazer	Sim, só uma vez	5	Moderado	Muito	Moderado	Pouco	Moderado	Moderado	Moderado	Moderado	Moderado	Retirar da água (asfixia)	Retirar a barrigada com peixe vivo	Cortar a cabeça fora	Martelada na cabeça	Morte na sacola			Certamente sim	Sim	Menor sofrimento com animal inconsciente	Certamente sim	Certamente sim	Porque sofrerá menos
Masculino	26-35	Superior completo	Física	Curitiba	Não	Acredito que não tenham sistema nervoso ou algo do gênero, desenvolvido suficiente para isso.	1	1	4	4	5	1	1	3	3	1	5	Não	Não	A caça deve ter como objetivo a alimentação e não diversão.	Não, nunca	3	Pouco	Nenhum	Nenhum	Pouco	Nenhum	Nenhum	Nenhum	Nenhum	Nenhum			Cortar a cabeça fora				Gelo	Não	Sim	Abater o animal de maneira mais rápida e "indolor" possível.	Não	Não	Isso provavelmente iria encarecer demais o produto final. Considerando as politicas empregadas no Brasil, esse tipo de medida iria acarretar em outros problemas, algum tipo de clandestinidade devido ao alto custo e com a clandestinidade não teria certeza alguma da procedência e qualidade do mesmo.
Feminino	36-45	Superior completo	Médico Veterinário	Curitiba	Certamente sim	Por possuírem estruturas neurológicas capazes de gerar estes sentimentos	5	Não sei	5	5	5	5	5	5	5	Não sei	5	Certamente sim	Não	Não se justifica, considerando pesca recreativa, que se exponha o animal a estresse, traumas e risco somente para diversão.	Não, nunca	5	Moderado	Muito	Moderado	Muito	Não sabe	Moderado	Moderado	Moderado	Moderado	Retirar da água (asfixia)		Cortar a cabeça fora					Certamente sim	Sim	Procedimento que cause desensibilização ou morte do animal de fora rápida e eficiente	Sim	Certamente sim	Para regulamentar as práticas de abate de forma a exigir um manejo correto com menor grau de sofrimento ao animal
Feminino	26-35	Superior completo	Ciências Sociais	Curitiba	Certamente sim	Porque são animais e acredito que todos tenhamos algum tipo de reação diante de determinados episódios.	5	4	5	5	5	5	5	5	5	4	5	Certamente sim	Certamente não	Porque esse comportamento deve causar sofrimento ao animal, além de unicamente satisfazer um desejo do ser humano. Seria altamente justificável que uma pessoa pescasse para pode prover sua alimentação.	Não, nunca	4	Muito	Muito	Muito	Muito	Muito	Muito	Muito	Muito	Muito	Retirar da água (asfixia)	Retirar a barrigada com peixe vivo	Cortar a cabeça fora					Certamente sim	Sim	O abate humanitário é um conjunto de práticas relacionadas ao abate de diferentes espécies de animais que visa diminuir o sofrimento causado por tal ato.	Certamente sim	Certamente sim	Na verdade eu não concordo com o abate de qualquer animal. Mas, enfim, se existe a necessidade real do abate, que ele seja o mínimo de sofrimento possível ao animal.
Feminino	18-25	Superior incompleto	física- bacharelado	Curitiba	Indeciso ou não tenho opinião	No sentido de que sentimentos são reações químicas e eletromagnéticas realizadas pelo sistema tendo a crer que os peixes sentem alegria, tristeza e medo. Por outro lado, esse sistema pode não ser desdenvolvido dessa maneira. Eles podem não sentir esses sentimentos especificos mas sentimentos diferenciados do qual não tenho conhecimento.	3	2	5	5	5	5	3	5	5	2	5	Sim	Não	O peixe sempre se machuca.	Sim, só uma vez	3	Muito	Moderado	Pouco	Muito	Pouco	Pouco	Nenhum	Pouco	Nenhum	Retirar da água (asfixia)		Cortar a cabeça fora	Martelada na cabeça				Certamente sim	Sim	O abate humanitário visa o bem-estar do animal com procedimentos especificos desde antes do abate	Certamente sim	Certamente sim	Pela saúde. Há hormônios, que pelo instinto de perigo, entram em contato com o sangue e a carne do animal. Se for comprovado que o animal sofre, não vejo motivo para não melhorar o abate
Masculino	26-35	Superior completo	Engenharia Mecânica	Curitiba	Certamente sim	É um ser vivo. Acredito que não existe um ser vivo que não possua emoções.	5	5	5	5	5	5	5	5	5	5	5	Sim	Sim	Acredito que deva ser feito de uma forma rápida evitando o stress do animal. Embora acredite no seu sofrimento, sou a favor pois é uma prática defendida que não caracteriza a morte do animal por diversão.	Sim, algumas vezes ao ano	4	Moderado	Moderado	Nenhum	Pouco	Moderado	Pouco	Pouco	Pouco	Pouco							Gelo	Sim	Sim	É a tentativa de abater causando menos stress possível ao animal com técnicas para deixa-lo calmo antes do abate rápido.	Certamente sim	Certamente sim	O abate humanitário deve ser seguido a fim de reduzir ao máximo o impacto gerado pela necessidade do consumo. Assim como é feito com outras espécies de animais.
Feminino	18-25	Superior incompleto	Estudante do curso de zootecnia.	Curitiba	Sim	Pelo fato de terem um sistema nervoso desenvolvido, de certa forma.	3	1	5	3	5	3	2	4	4	1	5	Certamente sim	Certamente não	Porque cada vez que o peixe é pescado, ele é submetido a dor pelo anzol, desespero por estar fora da água e até certo ponto medo. Essa experiência se repetirá todas as vezes em que ele for pescado, o que pode acontecer inúmeras vezes ao longo de um dia (como em pesque-pague).	Sim, só uma vez	4	Muito	Muito	Moderado	Muito	Moderado	Moderado	Moderado	Pouco	Moderado	Retirar da água (asfixia)							Certamente sim	Sim	Abater de forma que o animal não sofra ou sofra o mínimo possível.	Sim	Indeciso ou não tenho opinião	Não sei.
Masculino	18-25	Superior completo	Estudante de Administração	Curitiba-PR	Não	Acredito que as reações do sistema nervoso dos peixes não possam de fato se aproximar da complexidade correspondende a essas emoções.	1	1	5	2	2	2	1	2	2	1	2	Sim	Sim	Se o tempo fora d'água for pequeno e consequentemente o peixe não morra, não haverá problema em pescá-lo e depois devolvê-lo ao seu habitat.	Sim, algumas vezes ao ano	2	Moderado	Moderado	Nenhum	Moderado	Moderado	Nenhum	Nenhum	Moderado	Pouco	Retirar da água (asfixia)	Retirar a barrigada com peixe vivo	Cortar a cabeça fora					Indeciso ou não tenho opinião	Sim	Abate humanitário é o abate de animais realizado de formar a causar o mínimo de sofrimento possível ao animal.	Não	Sim	Se outros animais já são incluídos no abate humanitário, não haveria motivos para deixar os peixes fora deste rol de animais.
Masculino	18-25	Superior incompleto	Estudante de Administração	Curitiba	Sim	Por terem sistema nervoso que reage semelhante ao nosso ou qualquer outro animal.	4	2	5	5	5	4	4	5	5	2	5	Certamente sim	Sim	Se feito da forma correta, o peixe pode ter seu stress diminuído e volta para seu habitat com relativa tranquilidade	Sim, só uma vez	3	Moderado	Muito	Pouco	Muito	Moderado	Moderado	Muito	Moderado	Pouco	Retirar da água (asfixia)							Certamente sim	Sim	Uma forma de abate que minimize o sofrimento do animal.	Sim	Sim	Peixes são animais consumíveis também, logo, se integram ao mesmo grupo dos outros
Feminino	18-25	Superior incompleto	Administração	Curitiba	Sim	Porque eles são animais e possuem um sistema nervoso.	3	2	5	4	5	3	3	3	3	2	4	Sim	Não	Porque não há sentido em maltratar um animal só por diversão	Sim, só uma vez	4	Moderado	Não sabe	Pouco	Muito	Moderado	Pouco	Pouco	Moderado	Pouco	Retirar da água (asfixia)		Cortar a cabeça fora					Indeciso ou não tenho opinião	Sim	É realizar todo o processo de abate, desde a retirada do animal do "cativeiro" até o momento em que será abatido, sem causar sofrimento ou traumas no animal.	Sim	Indeciso ou não tenho opinião	Não sei se peixes liberam hormônios quando passam por traumas da mesma forma que os mamíferos e aves fazem.
Feminino	18-25	Superior incompleto	Tecnologia em Gastronomia	Curitiba	Certamente sim	Peixes e humanos sao ambos animais,mesmo que diferentes, então se um humano pode sentir dor, felicidade e alegria, nao tem porque um peixe nao ter essa mesma percepção.	5	5	5	5	5	5	5	5	5	5	5	Certamente sim	Não	Pois ele irá sofrer com a falta de água, que é essencial para ele sobreviver.	Sim, só uma vez	4	Moderado	Muito	Pouco	Moderado	Muito	Pouco	Pouco	Moderado	Pouco	Retirar da água (asfixia)		Cortar a cabeça fora					Certamente sim	Sim	É um tipo de abate em que se preocupa com o bem estar dos animais e tenta fazer o animal sofrer o minimo possível.	Indeciso ou não tenho opinião	Certamente sim	Porque nem mesmo um peixe deve sofrer.
Masculino	18-25	Superior incompleto	Gastronomia	Curitiba	Indeciso ou não tenho opinião	Não sei	3	3	3	3	3	3	3	3	3	3	3	Sim	Sim	Desde de que não machuque o peixe.	Sim, algumas vezes ao ano	3	Não sabe	Não sabe	Não sabe	Não sabe	Não sabe	Não sabe	Não sabe	Não sabe	Não sabe			Cortar a cabeça fora	Martelada na cabeça				Sim	Sim	Sem dor.	Sim	Sim	Porque sim
Masculino	46-55	Doutorado completo	engenheiro	Curitiba	Certamente sim	sou mergulhador e tenho contato com peixes pequenos, grandes e que demonstram sua curiosidade, medo e inteligência.	5	2	5	5	5	5	5	5	5	2	5	Certamente sim	Indeciso ou não tenho opinião	não é adequado, mas mesmo assim conheço atitudes piores como mergulhadores que utilizando cilindros caçam peixes ou então a pesca que não solta o peixe. Acredito que o ser humano pode utilizar os mares, rios e lagos como criadores de fonte de alimentação sadia, existem muitas coisas a serem feitas para melhorar a condição de vida dos peixes como por exemplo a despoluição da água. Na minha opinião…	Sim, só uma vez	5	Não sabe	Não sabe	Não sabe	Não sabe	Não sabe	Não sabe	Não sabe	Não sabe	Não sabe	Retirar da água (asfixia)						arpão	Certamente sim	Sim	já ouvi de abate de gado com menor sofrimento possível. Imagino que consiste em evitar o stress no caminho para o abate e morte rápida.	Indeciso ou não tenho opinião	Certamente sim	é um ser vivente, portanto merece respeito e dignidade, no entanto, não tenho ideia de como seria este abate.
Feminino	18-25	Superior incompleto	Estudante de Tecnologia em Gastronomia	Curitiba	Indeciso ou não tenho opinião	Sou indecisa pois nunca me aprofundei em qualquer estudo de comportamento animal (por falta de tempo).	Não sei	Não sei	3	Não sei	3	Não sei	Não sei	Não sei	Não sei	Não sei	3	Sim	Indeciso ou não tenho opinião	É uma questão um tanto quanto difícil, visto que culturalmente esta é uma atividade natural. Se for para pensar somente no que estamos acostumados é algo totalmente normal, mas se parar para pensar na questão humanitária, é algo cruel.	Sim, algumas vezes ao ano	3	Não sabe	Não sabe	Não sabe	Não sabe	Não sabe	Não sabe	Não sabe	Não sabe	Não sabe	Retirar da água (asfixia)	Retirar a barrigada com peixe vivo	Cortar a cabeça fora	Martelada na cabeça	Morte na sacola			Indeciso ou não tenho opinião	Sim	Em popucas palavras é uma forma de abate que visa o menor grau de sofrimento do animal.	Indeciso ou não tenho opinião	Sim	Porque todos os animais devem ser inclusos no abate humanitário.
Feminino	18-25	Superior incompleto	Estudante de zootecnia	Curitiba	Sim	Pois são animais que diante de condições estressantes ou não possuem comportamentos diferenciados	5	3	5	5	5	5	4	5	5	3	5	Sim	Não	Pois é evidente que o anzol fere os peixes, o que se torna ainda menos divertido quando se pensa que tais animais machucados podem ser susceptíveis a fungos e infecções bacterianas.	Não, nunca	4	Muito	Muito	Pouco	Muito	Moderado	Pouco	Muito	Muito	Moderado	Retirar da água (asfixia)		Cortar a cabeça fora					Sim	Sim	É aquele que desde o momento do pré-abate até a hora do abate prioriza o bem-estar do animal, fazendo o possível para que seu sofrimento seja mínimo.	Sim	Sim	Pois não acho justo que apenas alguns animais destinados a produção sejam protegidos por legislação enquanto outros sejam tratados ainda com certo descaso pelos humanos.
Masculino	18-25	Superior incompleto	Estudante do Curso de Graduação em Física UFPR	Curitiba	Sim	Imagino que seja um processo evolutivo natural, ao passo que o sistema nervoso vai desenvolvendo ao longo das gerações também se desenvolvem as emoções. Assim como cães, chimpamzés e elefantes têm emoções primitivas os peixes também devem tê-las desenvolvido.	3	Não sei	4	4	4	3	3	4	4	Não sei	4	Sim	Certamente sim	Por mais que o peixe ou qualquer outro animal, tenha algum sofrimento por um comportamento humano, faz parte da natureza causar dor ao outro por diversão, nós fazemos isso entre os da nossa espécie, porque não fazer com outras, além disso outros animais também se divertem a custa dos outros, é um comportamento natural e tentar anular (como as proibições de rinha de galo) não fará diminuir, para q…	Não, nunca	4	Pouco	Moderado	Nenhum	Pouco	Nenhum	Nenhum	Nenhum	Nenhum	Nenhum	Retirar da água (asfixia)	Retirar a barrigada com peixe vivo	Cortar a cabeça fora					Sim	Sim	Matar o animal com o menos sofrimento possível, inclui todo o manejo com o animal, evitanto o estresse, desde o transporte até o golpe fatal.	Sim	Indeciso ou não tenho opinião	É um assunto que precisa ser mais bem qualificado, para não se punir com demasiado rigor um ser humano por causa de um animal de outra espécie, primeiro é preciso trazer o assunto para o cotidiado das pessoas. É preferível que essa ideia do abate humanitário seja desenvolvida por meio cultural e de forma gradual, para que a sociedade de forma geral não seja receptiva com esse comportameto, e não …
Feminino	18-25	Superior incompleto	Estudante em tempo integral	Curitiba	Sim	Muitos demonstram medo mediante aproximação, há casos em que peixes gostam de ser acariciados.	3	2	5	4	5	3	3	4	4	1	4	Sim	Indeciso ou não tenho opinião	Não refleti sobre o assunto	Sim, algumas vezes ao ano	4	Muito	Moderado	Pouco	Muito	Muito	Pouco	Pouco	Moderado	Muito	Retirar da água (asfixia)	Retirar a barrigada com peixe vivo	Cortar a cabeça fora	Martelada na cabeça				Certamente sim	Sim	Uma forma de matar o animal com o mínimo de estresse e sofrimento para o animal.	Sim	Sim	Para diminuir o sofrimento
Feminino	18-25	Superior incompleto	Estudante do 3° período do curso superior de tecnologia em gastronomia na pucpr	Curitiba	Certamente sim	Porque eles são seres vivos e sentem dores assim como os humanos, e mesmo que não sejam racionais eles tem seus instintos	4	3	5	4	4	4	4	4	4	3	4	Certamente sim	Indeciso ou não tenho opinião	Não considero que seja certo ou errado, mas se não houvesse pesca (não considerando a pesca como um hobbie) não teria como consumir peixe como alimento.	Sim, só uma vez	3	Muito	Muito	Pouco	Moderado	Muito	Pouco	Pouco	Moderado	Moderado						Nenhuma		Certamente sim	Sim	abate humanitário é um abate em que o animal não fica estressado ou sob pressão, e é feito em condições de segurança	Sim	Indeciso ou não tenho opinião	Se realmente tivesse alguma maneira disso acontecer sim, mas eu não consigo imaginar um abate humanitário pra peixes
Masculino	26-35	Superior completo	Gerente de TI	Curitba	Não	Porque são peixes; obviamente sentem dor, mas apenas esta e outras emoções "primitivas"	3	1	5	3	4	2	1	4	4	1	4	Certamente sim	Certamente não	Porque o peixe é machucado quando pescado.	Sim, só uma vez	5	Moderado	Muito	Nenhum	Muito	Moderado	Nenhum	Nenhum	Pouco	Pouco	Retirar da água (asfixia)		Cortar a cabeça fora					Sim	Sim	Abate visando minimizar o sofrimento do animal	Indeciso ou não tenho opinião	Certamente sim	Nenhum animal merece sofrer.
Masculino	18-25	Superior incompleto	Sistemas de Informação	Curitiba	Não	Peixes sentem dor, e só.	3	1	Não sei	Não sei	Não sei	3	2	Não sei	Não sei	1	Não sei	Não	Certamente sim	Eu fico me perguntando, quem tem tempo de criar essas pesquisas? Não temos problemas mais sérios a tratar? Precisa mesmo se preocupar com quem pesca por diversão?	Sim, algumas vezes ao ano	5	Pouco	Pouco	Nenhum	Pouco	Nenhum	Nenhum	Nenhum	Pouco	Pouco	Retirar da água (asfixia)		Cortar a cabeça fora					Sim	Sim	Abate humanitário de humanos? Porque se não estamos falando de humanos, qual o sentido de se falar em abate humanitário? Mas fora isso, abate humanitário é aquele que visa o não sofrimento do animal. Peixe é animal?	Não	Certamente não	Milhares de pessoas no Brasil tiram o seu sustento da pesca. Abate humanitário é só mais uma forma de atrapalhar a vida dessas pessoas que já sofrem o bastante com o descaso do governo. Meu avô era pescador, meus tios são pescadores, ou seja, eu sei do que eu estou falando. Querem ajudar? Ajudem os moradores de rua que morrem de frio todos os anos.
Feminino	36-45	Mestrado incompleto	Professora e Nutricionista	Curitiba	Não	agem por instinto	2	1	5	3	5	3	1	3	3	1	3	Não	Sim	porque são animais de sangue frio	Sim, algumas vezes ao ano	1	Nenhum	Nenhum	Nenhum	Nenhum	Nenhum	Nenhum	Nenhum	Nenhum	Nenhum	Retirar da água (asfixia)							Certamente não	Sim	sem sofrimento	Não	Não	porque a quantidade é muito grande
Feminino	18-25	Superior incompleto	Zootecnia	Curitiba	Certamente sim	Porque todo animal tem sentimentos.	5	5	5	5	5	5	5	5	5	5	5	Não	Certamente não	Porque é agonizante ver a isca na boca do peixe e ele se rebatendo todo.	Sim, só uma vez	5	Moderado	Moderado	Pouco	Muito	Moderado	Pouco	Pouco	Pouco	Pouco	Retirar da água (asfixia)		Cortar a cabeça fora					Certamente sim	Sim	Quando o abate é rápido e sem dor.	Indeciso ou não tenho opinião	Certamente sim	Porque peixe também é um ser vivo.
Feminino	26-35	Mestrado incompleto	Estudante de Fisioterapia	Curitiba	Certamente sim	Todas as criaturas vivas interagem com o ambiente e por isso tem sentimentos.	5	4	5	5	5	5	5	5	5	4	5	Certamente sim	Certamente não	Machucar o animal causa sofrimento e pode levar a morte pelo ferimento ou pelo dano causado por ele.	Sim, só uma vez	5	Muito	Muito	Moderado	Muito	Muito	Moderado	Moderado	Muito	Moderado	Retirar da água (asfixia)		Cortar a cabeça fora		Morte na sacola			Certamente sim	Sim	Evita o sofrimento, sendo rápido.	Certamente sim	Certamente sim	Menos pior sofrer pouco que sofrer muito. Na verdade sou contra qualquer tipo de assassinato, seja humanizado ou não.
Feminino	26-35	Mestrado incompleto	Médica Veterinária	Curitiba	Certamente sim	Porque é um ser vivo, possui sistema nervoso e tem reações.	4	3	5	5	5	4	4	5	5	3	5	Sim	Certamente não	Porque há um estresse ao animal, além de ferí-lo com anzol ou outros.	Sim, só uma vez	3	Muito	Muito	Moderado	Muito	Muito	Moderado	Moderado	Moderado	Moderado	Retirar da água (asfixia)		Cortar a cabeça fora	Martelada na cabeça	Morte na sacola			Certamente sim	Sim	Seria o abate do animal de menor ou nenhum sofrimento possível.	Sim	Sim	Porque assim como aves, bovinos, suínos ... os peixes viram produtos de consumo alimentício, logo a fiscalização e normas para a produção do produto deveria implementada como tais.
Feminino	26-35	Mestrado completo	Professor	Curitiba	Sim	ACREDITO QUE SEJAM ANIMAIS COM ALGUMA AÇÃO DE SISTEMA NERVOSO, MESMO QUE ESTE NÃO SEJA MUITO COMPLEXO	5	4	5	5	5	5	4	5	5	4	5	Certamente sim	Certamente não	ACREDITO QUE SEJA CRUELDADE. PARA MIM, É UMA TORTURA SEM MOTIVO ACEITÁVEL	Não, nunca	4	Muito	Moderado	Moderado	Muito	Moderado	Moderado	Moderado	Moderado	Moderado	Retirar da água (asfixia)		Cortar a cabeça fora					Sim	Sim	ABATE CONSIDERANDO A POSSIBILIDADE DE SOFRIMENTO DO ANIMAL, CUIDANDO PARA QUE O ANIMAL SINTA MENOS DOR OU SENTIMENTOS DE MEDO OU ANSIEDADE	Sim	Certamente sim	PORQUE CONSIDERO QUE ESTES ANIMAIS SENTEM EMOÇÕES ASSIM COMO OS DEMAIS ANIMAIS CITADOS
Feminino	18-25	Superior incompleto	Estudante (Geologia)	Curitiba	Certamente sim	Porque eles gostam de carinho e fogem quando se sentem ameaçados.	4	3	5	5	5	4	4	5	5	3	5	Certamente sim	Certamente não	Porque você causa sofrimento ao peixe quando o retira de dentro d'água.	Não, nunca	4	Muito	Muito	Moderado	Muito	Muito	Moderado	Moderado	Muito	Moderado							Rápido golpe de lâmina na cabeça, no rabo e introdução de um arame pela cauda em direção à cabeça.	Certamente sim	Sim	Abate humanitário é aquele em que se causa pouca ou quase nenhuma dor ao animal (o mínimo possível).	Indeciso ou não tenho opinião	Certamente sim	Porque os peixes também são animais e não se deve fazer diferenciação entre as espécies.
Feminino	18-25	Superior incompleto	Estudante de Engenharia Eletrônica	Curitiba	Certamente sim	Porque eles se debatem ao sair da água, único local onde conseguem respirar, parecem inteligentes e sensíveis.	5	4	5	5	5	5	5	5	5	4	5	Certamente sim	Não	O abate de peixes é ruim porque além de tirar a vida de um animal, ainda mexe no equilíbrio ecológico.	Sim, só uma vez	5	Muito	Muito	Muito	Muito	Muito	Muito	Muito	Muito	Muito	Retirar da água (asfixia)				Morte na sacola			Certamente sim	Sim	Falam que é uma morte sem dor, mas quem deu o direito do ser humano matar outros animais apenas por diversão ou para saciar o seu paladar?	Certamente sim	Indeciso ou não tenho opinião	Não acho que devem ser abatidos.
Masculino	18-25	Superior incompleto	Engenharia Eletrônica	Curitiba	Indeciso ou não tenho opinião	Acredito, por motivos de evolução, que sintam dor e até mesmo medo (como instinto de sobrevivência), mas não tenho opinião sobre os peixes sentirem alegria ou outras emoções mais complexas.	2	1	5	4	4	2	2	4	4	1	4	Certamente sim	Certamente sim	Apenas não vejo como algo nocívo.	Sim, algumas vezes ao ano	2	Moderado	Não sabe	Nenhum	Moderado	Não sabe	Nenhum	Nenhum	Nenhum	Nenhum	Retirar da água (asfixia)	Retirar a barrigada com peixe vivo						Sim	Sim	Manter o bem-estar do animal, evitando sofrimento e stress desnecessários durante o processo de abate.	Não	Certamente sim	Não há motivos para fazer o animal sofrer stress/dor desnecessários, se há métodos que evitam isso, devem ser utilizados.
Masculino	18-25	Superior incompleto	Licenciatura em Física	Curitiba	Certamente sim	Já há estudos comprovando isso	5	5	5	5	5	5	5	5	5	5	5	Certamente sim	Certamente não	É um maltrato que é feito com o animal, da mesma forma que outras atividades "de lazer" fazem com outras espécies.	Sim, só uma vez	5	Muito	Muito	Pouco	Muito	Pouco	Pouco	Moderado	Muito	Não sabe	Retirar da água (asfixia)	Retirar a barrigada com peixe vivo	Cortar a cabeça fora		Morte na sacola			Certamente sim	Sim	Técnicas que visam diminuir o sofrimento dos animais na hora do abate. No caso dos peixes, através de secção na medula (não sei dizer se é eficaz).	Certamente sim	Certamente sim	São animais como os outros, e uma vez que vão ser utilizados para o consumo, todo o processo de criação, produção, logística, abate e preparo deve estar sob uma mesma legislação específica para isso.
Masculino	36-45	Superior incompleto	Geografia	Curitiba	Não	Falta de Sistema Nervoso que possa interpretar tais dados	2	1	5	2	3	2	1	3	3	1	3	Não	Não	Fratura sua estrutura física, tornando-o menos atrativo para o consumo. Além do quê, se vai percar, pesca-se para comer.	Sim, algumas vezes ao ano	1	Nenhum	Nenhum	Nenhum	Nenhum	Nenhum	Nenhum	Nenhum	Nenhum	Nenhum	Retirar da água (asfixia)	Retirar a barrigada com peixe vivo	Cortar a cabeça fora		Morte na sacola			Não	Sim	Abater com o mínimo de sofrimento para o animal.	Não	Certamente não	Peixe não sofre.
Feminino	26-35	Superior completo	Médico veterinario	Curitiba	Certamente sim	Porque são seres vivos com organização nervosa complexa, estruturas capazes de processar informações de agressão, prazer e dor	5	4	5	5	5	5	5	5	5	4	5	Certamente sim	Certamente não	Porque a pesca, por rede ou anzol, provoca estresse, agressões físicas, dor e possivelmente medo	Sim, só uma vez	5	Muito	Muito	Moderado	Muito	Muito	Muito	Muito	Muito	Muito	Retirar da água (asfixia)	Retirar a barrigada com peixe vivo	Cortar a cabeça fora	Martelada na cabeça	Morte na sacola			Certamente sim	Sim	É o abate feito de maneira buscando minimizar o sofrimento do animal	Certamente sim	Certamente sim	Porque os peixes, assim como outros seres, são animais sencientes
Feminino	18-25	Superior completo	Médica Veterinária	Curitiba	Certamente sim	Estudos têm demonstrado que peixes respondem a fatores ambientais de estresse e medo, levando a uma mudança de comportamento e padrão alimentar. São vertebrados com sistema nervoso evolutivamente complexo, apresentando componentes que permitem o processo da nocicepção.	5	3	5	5	5	5	4	5	5	3	5	Certamente sim	Certamente não	Pesca por diversão visa somente o prazer do indivíduo e não demonstra qualquer preocupação com o bem-estar do animal, pois inflige dor e medo.	Sim, algumas vezes ao ano	4	Muito	Não sabe	Pouco	Muito	Não sabe	Pouco	Pouco	Não sabe	Não sabe	Retirar da água (asfixia)	Retirar a barrigada com peixe vivo	Cortar a cabeça fora					Certamente sim	Sim	Procedimento que garante o bem-estar do animal no processo de abate.	Indeciso ou não tenho opinião	Certamente sim	Porque sentem dor e sofrem.
Feminino	18-25	Superior incompleto	Tecnologia em Gastronomia	Curitiba	Sim	Por que são seres sensíveis que possuem um sistema nervoso. E pela falta de expressão á certos estímulos, induz á uma triste ilusão de que tais animais são privados de dor e sentimentos como medo. Mero engano.	5	4	5	5	5	5	5	5	5	5	5	Sim	Não	Porque assim como os outros animais eles tem consciência do que estão sentindo, e a forma como atualmente estão sendo tratados e abatidos é cruel e desumano.	Sim, algumas vezes ao ano	4	Muito	Moderado	Nenhum	Muito	Moderado	Nenhum	Nenhum	Moderado	Pouco	Retirar da água (asfixia)	Retirar a barrigada com peixe vivo	Cortar a cabeça fora	Martelada na cabeça	Morte na sacola			Certamente sim	Sim	É um conjunto de técnicas que garantem o bem estar do animal desde a sua recepção até a sua morte.	Certamente sim	Certamente sim	Porque eles são seres que possuem senescência.
Feminino	26-35	Superior completo	Bióloga	Curitiba	Certamente sim	Porque são animais sencientes, onde evolutivamente a partir de uma coluna vertebral, todo sentimento físico e emocial é detectado.	3	2	5	4	4	3	3	4	4	2	4	Certamente sim	Certamente não	Porque são seres que sentem, a partir do momento que você incomoda um peixe com um simples retirar da água, o animal fica estressado. Sou a favor de um mesmo bem- estar para um boi no abate como para um peixe, mesmo acreditando em diferenças de sensibilidade. Sou contra totalmente de feiras com animais vivos. Isso é um horror.	Não, nunca	3	Muito	Muito	Moderado	Muito	Muito	Moderado	Moderado	Muito	Moderado	Retirar da água (asfixia)	Retirar a barrigada com peixe vivo	Cortar a cabeça fora	Martelada na cabeça				Certamente sim	Sim	Onde desde a criação até o abate do animal, que minimize o máximo do sofrimento. Com alimentação, recinto, transporte adequados.	Certamente sim	Certamente sim	Porque somos ignorantes, sem estudo e com uma cultura estúpida de achar que peixe não é carne. Muitas vezes já ouvi isso. Gostaria só de comentar uma questão ambiental. É impossível não comermos peixe. E estamos acabando com os oceanos com pesca de arrasto. Vi documentários de pequenos países a voltarem com a pesca de vara, para repor a fauna marinha. Mas o que achar disso. Ajuda o ambiente, mas …
Masculino	18-25	Superior incompleto	Estudante - Zootecnia	Curitiba	Certamente sim	Apesar de possuírem um sistema nervoso bastante simples, peixes são animais sencientes.	5	Não sei	5	5	5	5	5	5	5	5	5	Certamente sim	Certamente não	É correto causar sofrimento apensar por diversão? Certamente não.	Sim, só uma vez	5	Moderado	Muito	Muito	Moderado	Muito	Moderado	Muito	Moderado	Moderado	Retirar da água (asfixia)	Retirar a barrigada com peixe vivo	Cortar a cabeça fora	Martelada na cabeça				Certamente sim	Sim	Técnicas para minimizar o sofrimento de determinado animal no momento do abate, envolvendo uma insensibilização rápida e, de preferencia, indolor seguida pela morte por sangria.	Certamente sim	Certamente sim	Como dito anteriormente, peixes são animais sencientes, logo, devem ser tratados como tal.
Feminino	26-35	Mestrado completo	Biologia	Guaratuba	Certamente sim	...	4	1	5	4	5	4	3	5	5	1	5	Certamente sim	Certamente não	Sofrimento do animal.	Sim, só uma vez	5	Muito	Muito	Moderado	Muito	Muito	Moderado	Moderado	Muito	Muito	Retirar da água (asfixia)	Retirar a barrigada com peixe vivo	Cortar a cabeça fora	Martelada na cabeça	Morte na sacola			Certamente sim	Sim	Já vi na criação de gado. Abate sem sofrimento, sem causar estresse no animal.	Sim	Certamente sim	E por que não?
Masculino	18-25	Superior incompleto	Estudante (Zootecnia)	Curitiba	Sim	Fisiologicamente, porque possuem sistema nervoso. Acredito que toda espécie possui instinto de sobrevivência, adquirido ao longo de sua evolução, e isso acarreta em emoções como medo, no caso de presas, por exemplo.	3	2	5	5	5	5	4	5	5	1	5	Certamente sim	Certamente não	É completamente desnecessário causar sofrimento a qualquer animal, apenas por diversão. A pesca deve ser feita para fim de tornar o peixe um alimento.	Sim, só uma vez	5	Muito	Muito	Moderado	Muito	Moderado	Moderado	Moderado	Pouco	Moderado	Retirar da água (asfixia)	Retirar a barrigada com peixe vivo	Cortar a cabeça fora		Morte na sacola			Certamente sim	Sim	Realiza-se dessensibilização do peixe com uma incisão na coluna vertebral, próximo à cabeça. Assim, ele não sentirá dor e se dá sequência ao abate.	Sim	Certamente sim	Porque é uma espécie exposta ao sofrimento, como as outras exploradas na produção animal, mas sem nenhum cuidado quanto ao seu bem-estar. Está na hora haver mais cuidados quanto à Isso em relação aos peixes. Além de quem, a qualidade do produto final é melhor, quando o animal vive e tem abate dentro dos parâmetros do bem-estar.
Feminino	18-25	Superior incompleto	Zootecnia	Curitiba	Certamente sim	Porque é um ser vivo, e todo ser vivo que tenha alguma função cerebral, por mais primitiva que seja, é capaz de sentir, seja dor, emoção,fome , medo, alguma sensibilidade existe.	5	3	5	5	5	5	5	5	5	3	5	Certamente sim	Não	Porque que vou causar dor ao animal, fazê-lo ficar sem oxigênio, quase morrer e solta-lo ? Podendo ter comprometido alguma função anatômica importante para sua sobrevivência? Eu nunca pesquei, mas se eu fizesse um dia, acharia mais sensato o animal ter uma morte rápida sem angústia, era o que eu iria querer . É o que penso sobre qualquer sistema de produção, não sou Vegetariana, sei como funciona…	Não, nunca	5	Muito	Muito	Moderado	Muito	Pouco	Pouco	Pouco	Muito	Pouco	Retirar da água (asfixia)							Sim	Sim	Nunca vi de peixes, não sei como é exatamente e olhe que já fiz piscicultura, mas o professor nunca comentou sobre isso.. pensei em abate humanitário de bovinos.	Sim	Sim	Porque é um animal de produção como os outros e merece ter os mesmos direitos, vou procurar me informar sobre o abate humanitário de peixes.
Feminino	36-45	Superior completo	Médica veterinária Acupunturista e homeopata	Curitiba	Certamente sim	Porque é um ser VIVO	5	5	5	5	5	5	5	5	5	5	5	Certamente sim	Certamente não	Porque sofrem igual ao ficarem um certo tempo fora da agua	Não, nunca	5	Muito	Muito	Muito	Muito	Muito	Muito	Muito	Muito	Muito	Retirar da água (asfixia)							Certamente sim	Sim	Sem sofrimento	Certamente sim	Certamente sim	Como disse antes é um ser VIVO
Feminino	36-45	Superior completo	Advogada	Curitiba	Certamente sim	Todo ser vivo tem emoções, em diversos graus.	5	4	5	5	5	5	5	5	5	Não sei	5	Certamente sim	Certamente não	O animal é ferido mesmo que seja somente pesca esportiva.	Sim, só uma vez	5	Muito	Muito	Moderado	Muito	Muito	Moderado	Muito	Moderado	Moderado	Retirar da água (asfixia)							Certamente sim	Sim	Uma forma de abate com o menor grau de sofrimento possivel. Eu considero o termo contraditório pois tirar a vida de um ser inocente, indefeso, nunca será algo humanitário.	Certamente sim	Certamente sim	São seres vivos que merecem respeito e não sofrimento.
Feminino	18-25	Superior incompleto	Zootecnia	Curitiba	Certamente sim	Videos mostram na internet a interação deles com os humanos, alguns videos mostram eles recebendo carinho e gostando, brincando com o seu dono, entre outros	3	2	5	5	5	4	4	5	5	2	5	Sim	Indeciso ou não tenho opinião	Deve ser talvez estressante para eles mas não acredito que sintam dor ! Nao sei tambem se ao devolver eles muda alguma coisa na fisiologia deles	Sim, só uma vez	3	Pouco	Moderado	Nenhum	Pouco	Moderado	Nenhum	Nenhum	Pouco	Pouco	Retirar da água (asfixia)	Retirar a barrigada com peixe vivo	Cortar a cabeça fora	Martelada na cabeça				Certamente sim	Sim	Um abate que visa o bem estar animal, que faça o animal sofrer o menos possível	Sim	Sim	Pois o peixe é igual a qualquer animal de produção. Tem um sistema completo e liberação de hormonios! Acredito que assim como os demais animais de produção , os peixes devem ganham uma atenção especial neste processso!
Feminino	18-25	Superior incompleto	Estudante de engenharia florestal.	Curitiba	Certamente sim	Porque são seres sencientes, possuem a capacidade de sentir reações.	5	5	5	5	5	5	5	5	5	5	5	Certamente sim	Certamente não	Pois o peixe sofre um dano desnecessário, podendo até não se recuperar depois. Apenas para a diversão de humanos.	Sim, só uma vez	5	Muito	Muito	Pouco	Muito	Moderado	Moderado	Moderado	Moderado	Moderado	Retirar da água (asfixia)			Martelada na cabeça			Choque de temperatura e secção da medula.	Certamente sim	Sim	É um abate que visa o menor sofrimento possível para o animal.	Certamente sim	Certamente sim	Pois é um animal igual aos outros, sofre também.
Feminino	26-35	Superior completo	Médica Veterinária	Curitiba	Sim	São dotados de sistema nervoso central e são capazes de fazer interações sociais com semelhantes. Demonstram distresse em cativeiro.	4	3	5	5	5	4	4	5	5	3	5	Certamente sim	Certamente não	Esse tipo de esporte se equipara em crueldade com rodeios e vaquejadas. Usa-se o animal e o fere sem razão nenhuma a não ser o próprio prazer.	Sim, só uma vez	5	Moderado	Muito	Moderado	Moderado	Moderado	Moderado	Moderado	Muito	Moderado	Retirar da água (asfixia)							Certamente sim	Sim	Métodos de abate que utilizam técnicas e equipamentos específicos afim de causar o mínimo de sofrimento possível para o animal que está sendo abatido.	Certamente sim	Certamente sim	São animais senscientes.
Feminino	18-25	Superior incompleto	Graduação em Zootecnia	Curitiba	Certamente sim	Pois apresentam coluna vertebral, logo possuem um cérebro capaz de registrar todas as informações contidas no meio ambiente.	5	Não sei	5	5	5	5	5	5	5	Não sei	5	Certamente sim	Certamente não	Pois além de machucar o animal, caso utilize um anzol como no caso de pesca esportiva, o simples ato de retirar o animal da água interfere na sua manutenção da homeostase respiratória, causando estresse ao animal e sofrimento caso mantido muito tempo fora da água.	Sim, algumas vezes ao ano	5	Moderado	Muito	Moderado	Muito	Muito	Moderado	Moderado	Muito	Moderado	Retirar da água (asfixia)	Retirar a barrigada com peixe vivo	Cortar a cabeça fora	Martelada na cabeça	Morte na sacola			Certamente sim	Sim	Significa abater animais sem que o animal sofra de dor ou sem que saiba que irá morrer. É causar um momento de poucos segundos de desmaio no animal para que então ocorra sua morte.	Certamente sim	Certamente sim	Porque os peixes estão na classificação de seres sencientes, como seres vertebrados, logo animais desse subfilo pela legislação de pesquisa científica brasileira, por exemplo, devem passar pelo processo de insensibilização antes da morte.
Masculino	26-35	Superior completo	Professor de Inglês	Araucária	Sim	Não estou completamente certo sobre emoções como alegria (que seria diferente de prazer), mas definitivamente dá pra ver medo neles quando são retirados da água. Imagino que é o mesmo medo de alguém que está sendo afogado. Não sei que outras emoções já foram identificadas em peixes (que não sejam simplesmente instinto de sobrevivência).	5	3	5	5	5	5	4	5	5	3	5	Certamente sim	Não	Porque isso significa causar sofrimento em outro ser pra passar o tempo. É uma prática tradicional em muitos lugares, mas o ideal é que isso mudasse. A ilusão de que não tem problema se não matar o peixe é muito triste.	Sim, só uma vez	5	Muito	Muito	Pouco	Muito	Muito	Moderado	Moderado	Muito	Moderado	Retirar da água (asfixia)		Cortar a cabeça fora					Certamente sim	Sim	Matar um animal de forma que este sofra o mínimo possível e não contamine a carne e outras partes que serão consumidas.	Sim	Certamente sim	Porque já passou da hora de darmos mais valor às vidas que encerramos para nos alimentar. Se os outros animais estão protegidos por essas leis e ainda sofrem absurdamente, imagino o quanto os peixes, que não são protegidos, também não sofrem. Todos os seres humanos devem ter o conhecimento de que animais sentem dor e não é aceitável machucá-los gratuitamente, por diversão, ou por ignorância.
Masculino	18-25	Superior completo	Residente em Medicina Veterinária do Coletivo	Curitiba	Certamente sim	São animais que exibem certos padrões de comportamento, como agressividade, estresse, ou viver em bandos, que denotam que eles possuem uma relação sentimental com outros animais.	5	3	5	5	5	5	5	5	5	3	5	Certamente sim	Certamente não	Pois é um tipo de esporte que explora e gera dor aos peixes, sendo feito apenas para bel prazer de seres humanos.	Sim, algumas vezes ao ano	5	Muito	Muito	Moderado	Muito	Muito	Moderado	Muito	Moderado	Muito	Retirar da água (asfixia)	Retirar a barrigada com peixe vivo	Cortar a cabeça fora	Martelada na cabeça				Certamente sim	Sim	É uma forma de abate que, na medida do possível, procurar prover o menor estresse e dor ao animal no momento de abate, seguindo normas em relação ao tratamento digno dos animais,	Certamente sim	Certamente sim	São animais com sistema nervoso desenvolvido e apresentam emoções de acordo com seus diferenciados padrões de comportamento. Sentem tanta dor quanto quaisquer outros animais.
Feminino	18-25	Superior incompleto	Estudante de Medicina Veterinária	Curitiba	Certamente sim	Pois sao seres vivos, possuem sistema nervoso	4	1	5	4	5	4	4	5	5	1	5	Certamente sim	Sim	Pois é um hobbie, e os aniamais serao devolvidos ao seu habitat logo após	Sim, só uma vez	4	Pouco	Muito	Moderado	Moderado	Moderado	Muito	Muito	Moderado	Moderado	Retirar da água (asfixia)	Retirar a barrigada com peixe vivo	Cortar a cabeça fora					Sim	Sim	É o abate de um animal, que cause o mínimo de dor e sofrimento possível.	Sim	Certamente sim	Pois sentem dor, assim como os outros animais
Masculino	26-35	Mestrado incompleto	Foscal federal agropecuario	Curitiba	Não	Por falta de sistema límbico cerebral	3	1	2	4	4	3	1	4	4	1	4	Certamente sim	Não	Pois o animal passa por todo um stress e fe	Sim, algumas vezes ao ano	2	Moderado	Pouco	Nenhum	Moderado	Pouco	Pouco	Pouco	Pouco	Nenhum	Retirar da água (asfixia)		Cortar a cabeça fora	Martelada na cabeça	Morte na sacola		imersão em gelo	Sim	Sim	Realizar abate de forma que o animal sinta o mínimo possível de stress, dor ou mesmo medo através de técnicas que utilizam parâmetros reconhecidos pelas entidades de bem estar animal	Certamente sim	Certamente sim	Para que além de evitar a barbárie que é realizada com os animais nos frigoríficos possa haver produção de melhor qualidade
Masculino	46-55	Mestrado incompleto	Fiscal Federal Agropecuário	Curitiba	Sim	Reações de fuga, de luta, de se esconder, além do fato de se debaterem quando capturados ou quando feridos, podem denotar haver sofrimento, dor e talvez outros tipos de"sentimentos" ou sensações.	4	2	3	4	5	4	4	4	4	3	4	Sim	Não	sofrimento desnecessário para satisfação humana momentânea (para quem se satisfaz com este tipo de passatempo).	Sim, só uma vez	3	Moderado	Não sabe	Moderado	Muito	Moderado	Moderado	Moderado	Moderado	Moderado	Retirar da água (asfixia)		Cortar a cabeça fora					Sim	Sim	Abate que seja realizado utilizando-se procedimentos que minimizem o sofrimento do animal.	Sim	Sim	Porque desta maneira teremos estudos e técnicas apropriadas para nortear o abate de peixes
Masculino	18-25	Superior incompleto	Zootecnia	Curitiba	Certamente sim	Pois os peixes possuem sistema nervoso central, presença do sentindo da visão, olfato, audição, papilas gustativas, senso de direção e boa memoria, reagem a sensações de dor e de prazer, entre vários outros fatores que fazem dos peixes animais sencientes.	5	4	5	5	5	5	5	5	5	4	5	Certamente sim	Indeciso ou não tenho opinião	Pois, para seres humanos parece ser bem normal e ate inofensivo pesca por diversão, porem pode ser algo que machuque ou traumatize de alguma forma os peixes.	Não, nunca	4	Muito	Muito	Pouco	Moderado	Pouco	Pouco	Pouco	Moderado	Moderado	Retirar da água (asfixia)	Retirar a barrigada com peixe vivo			Morte na sacola			Certamente sim	Sim	Consiste em procedimentos que visa propiciar ao animal conforto e bem-estar ideal durante antes e depois do abate. Já que precisamos exploramos, que seja de forma digna, respeitando os diretos dos animais, além dos efeitos desse tipo de abate na qualidade da carne, e dos produtos de origem animal em geral.	Certamente sim	Certamente sim	Pois como qualquer outro animal sencientes merecem menor sofrimento antes e durante o abate.
Feminino	18-25	Mestrado incompleto	Estudante do PPG em Zootecnia/UFPR, nível Mestrado	Curitiba/PR	Sim	Porque assim como outros animais como, por exemplo, os pets, eles possuem um sistema nervoso	2	1	5	2	5	3	3	5	5	1	5	Certamente sim	Indeciso ou não tenho opinião	Porque depende do sistema em que o animal está inserido e da modalidade/tipo de pesca, além das habilidades do pescador.	Sim, algumas vezes ao ano	4	Muito	Muito	Pouco	Moderado	Moderado	Pouco	Pouco	Pouco	Pouco	Retirar da água (asfixia)	Retirar a barrigada com peixe vivo	Cortar a cabeça fora					Certamente sim	Sim	Abate tido como o ideal, pois é realizado de forma rápida e indolor para o animal, obedecendo todos os preceitos de bem-estar desde o pré-abate.	Certamente sim	Sim	Justamente porque eles também necessitam de um "tratamento" adequado por serem seres vivos que sentem medo, exaustão, agitação e por isso interferir no resultado de um produto de qualidade.
Masculino	46-55	Doutorado completo	Med. Vet.	Curitiba	Certamente sim	observação de peixes no mar, pesque-pague, vídeos e outros.	5	3	5	5	5	5	5	5	5	3	5	Certamente sim	Certamente não	causa sofrimento e dor aos animais	Sim, só uma vez	5	Muito	Muito	Moderado	Muito	Muito	Pouco	Muito	Muito	Muito	Retirar da água (asfixia)	Retirar a barrigada com peixe vivo	Cortar a cabeça fora					Certamente sim	Sim	morte de um animal com o mínimo de estresse e sofrimento no pré-abate	Sim	Certamente sim	necessitamos de maior empenho e conhecimento para que todos os animais tenham dignidade e pouco sofrimento na criação e no abate.
Feminino	26-35	Superior completo	Estudante de Psicologia	Curitiba	Certamente sim	Por observação. Já tive aquário em casa e era muito claro quando os peixes estavam mais agitados ou mais tranquilos.	4	2	5	5	5	5	4	5	5	2	5	Certamente sim	Não	Porque, além do dano físico causado pelo anzol, que resulta em dor e em uma lesão que pode se agravar, isso deve causar imenso sofrimento psicológico e um grande estresse no peixe.	Sim, só uma vez	5	Moderado	Não sabe	Muito	Muito	Muito	Não sabe	Muito	Não sabe	Não sabe	Retirar da água (asfixia)	Retirar a barrigada com peixe vivo	Cortar a cabeça fora					Certamente sim	Sim	Um abate que possibilite ao animal sentir o mínimo de dor física e de sofrimento psicológico, se não nenhum.	Certamente sim	Certamente sim	Porque, sendo capazes de sofrer, deveriam ter o direito a ter tal sofrimento reduzido ao mínimo possível.
Feminino	26-35	Superior completo	Psocólogs	Curitiba	Sim	Emoções são respostas fisiológicas que podem estar mais ou menos refinadas em espécies diferentes, mas elas estão lá.	5	4	5	5	5	5	5	5	5	4	5	Certamente sim	Certamente não	Me parece desnecessário torturar o animal por diversão. Não é divertido para mim e não trem utilidade nenhuma.	Não, nunca	3	Muito	Não sabe	Moderado	Muito	Muito	Moderado	Moderado	Muito	Não sabe	Retirar da água (asfixia)							Sim	Sim	Seria minimizar o sofrimento do animal a ser abatido ao menor nível possível.	Certamente sim	Certamente sim	Não há porque poupar uns e ignorar o sofrimento de outros.
Feminino	18-25	Superior incompleto	Estudante de Psicologia	Curitiba	Sim	Porque são seres vivos, possuem Sistema Nervoso	3	3	5	5	5	4	4	5	5	3	5	Certamente sim	Indeciso ou não tenho opinião	Não sei...	Sim, só uma vez	5	Moderado	Muito	Pouco	Moderado	Muito	Pouco	Pouco	Moderado	Moderado	Retirar da água (asfixia)	Retirar a barrigada com peixe vivo	Cortar a cabeça fora					Certamente sim	Sim	É uma forma de abate que visa causar o mínimo de sofrimento (dor) possível ao animal.	Sim	Certamente sim	Porque são seres vivos e sentem dor, sofrem...
Masculino	46-55	Doutorado completo	Professor universitário	Curitiba	Certamente sim	.	5	3	5	5	5	5	5	5	5	3	5	Certamente sim	Certamente não	Pseudo esporte cruel	Não, nunca	5	Muito	Muito	Moderado	Muito	Muito	Moderado	Moderado	Muito	Muito	Retirar da água (asfixia)							Certamente sim	Sim	Similar a para gado, minimizar sofrimento	Certamente sim	Certamente sim	Sofrimento desnecessário que deve ser evitado
[truncated: 8 more rows]
